# Supplementary material for: Network-based exploration of 4-(phenylsulfonyl)morpholine molecules for metastatic triple-negative breast cancer suppression
Source: PLoS Comput Biol. 2026 Mar 31;22(3):e1014132. doi: 10.1371/journal.pcbi.1014132 (PMC13037966; doi:10.1371/journal.pcbi.1014132)
Supplement: S1 Data — This file contains the complete interactive network models for the top 10 DS1 and DS2 clusters presented in Fig 3E and 3F. (ZIP) [file pcbi.1014132.s002.zip]

Archive with 2 entries (2 files):
- DS1 network.cys
- DS2 network.cys
