# Supplementary material for: Network-based exploration of 4-(phenylsulfonyl)morpholine molecules for metastatic triple-negative breast cancer suppression
Source: PLoS Comput Biol. 2026 Mar 31;22(3):e1014132. doi: 10.1371/journal.pcbi.1014132 (PMC13037966; doi:10.1371/journal.pcbi.1014132)
Supplement: S1 Table — Summary of all gene pairs assessed for co-expression status changes between DMSO and GL24 treatments in two GL24-effective TNBC cell lines (MDA-MB-231 and MDA-MB-157) and one non-effective cell line (Hs 578T). Each gene pair was categorized into one of three differential scenarios: DS1, gain of correlation (from non-significant/NA to significant); DS2, loss of correlation (from significant to non-significant/NA); DS3, retained significance with a significant change in correlation strength. Only gene pairs showing differential co-expression in both effective cell lines while remaining non-differential in the non-effective line were retained. Corresponds to Fig 2B-2D. (XLSX) [file pcbi.1014132.s004.xlsx]

## Sheet: S1 Table
DS_type	Gene (from)	Gene (to)	Hs578T_DMSO	Hs578T_GL24	MDAMB157_DMSO	MDAMB157_GL24	MDAMB231_DMSO	MDAMB231_GL24	T_Hs578T	T_MDAMB157	T_MDAMB231
DS1 (gain)	ENSG00000000457	ENSG00000149970	NS	NS	NS	S	NS	S	unchanged	gain	gain
DS1 (gain)	ENSG00000001084	ENSG00000270332	NS	NS	NS	S	NS	S	unchanged	gain	gain
DS1 (gain)	ENSG00000002587	ENSG00000103061	NS	NS	NA	S	NS	S	unchanged	gain	gain
DS1 (gain)	ENSG00000002587	ENSG00000279345	NS	NS	NA	S	NS	S	unchanged	gain	gain
DS1 (gain)	ENSG00000003056	ENSG00000122176	NS	NS	NS	S	NS	S	unchanged	gain	gain
DS1 (gain)	ENSG00000003056	ENSG00000147065	NS	NS	NS	S	NS	S	unchanged	gain	gain
DS1 (gain)	ENSG00000004059	ENSG00000141867	NS	NS	NS	S	NS	S	unchanged	gain	gain
DS1 (gain)	ENSG00000004139	ENSG00000160584	NS	NS	NS	S	NS	S	unchanged	gain	gain
DS1 (gain)	ENSG00000004468	ENSG00000162723	NA	NA	NA	S	NS	S	unchanged	gain	gain
DS1 (gain)	ENSG00000004799	ENSG00000031003	NS	NS	NS	S	NS	S	unchanged	gain	gain
DS1 (gain)	ENSG00000004939	ENSG00000272070	NA	NA	NS	S	NA	S	unchanged	gain	gain
DS1 (gain)	ENSG00000004975	ENSG00000137500	NS	NS	NS	S	NS	S	unchanged	gain	gain
DS1 (gain)	ENSG00000005022	ENSG00000166275	NS	NS	NS	S	NS	S	unchanged	gain	gain
DS1 (gain)	ENSG00000005189	ENSG00000141858	NS	NS	NS	S	NS	S	unchanged	gain	gain
DS1 (gain)	ENSG00000005194	ENSG00000135392	NS	NS	NS	S	NS	S	unchanged	gain	gain
DS1 (gain)	ENSG00000005206	ENSG00000140262	NS	NS	NS	S	NS	S	unchanged	gain	gain
DS1 (gain)	ENSG00000005243	ENSG00000017260	NS	NS	NS	S	NS	S	unchanged	gain	gain
DS1 (gain)	ENSG00000005844	ENSG00000257660	NA	NA	NS	S	NS	S	unchanged	gain	gain
DS1 (gain)	ENSG00000005844	ENSG00000269967	NA	NA	NA	S	NA	S	unchanged	gain	gain
DS1 (gain)	ENSG00000005844	ENSG00000270571	NA	NA	NS	S	NS	S	unchanged	gain	gain
DS1 (gain)	ENSG00000005884	ENSG00000157766	NS	NS	NS	S	NS	S	unchanged	gain	gain
DS1 (gain)	ENSG00000006015	ENSG00000129484	NS	NS	NS	S	NS	S	unchanged	gain	gain
DS1 (gain)	ENSG00000006016	ENSG00000261366	NS	NS	NS	S	NS	S	unchanged	gain	gain
DS1 (gain)	ENSG00000006125	ENSG00000103121	NS	NS	NS	S	NS	S	unchanged	gain	gain
DS1 (gain)	ENSG00000006125	ENSG00000164117	NS	NS	NS	S	NS	S	unchanged	gain	gain
DS1 (gain)	ENSG00000006125	ENSG00000165996	NS	NS	NS	S	NS	S	unchanged	gain	gain
DS1 (gain)	ENSG00000006210	ENSG00000152147	NS	NS	NS	S	NS	S	unchanged	gain	gain
DS1 (gain)	ENSG00000006606	ENSG00000188051	NS	NS	NS	S	NS	S	unchanged	gain	gain
DS1 (gain)	ENSG00000006695	ENSG00000137270	NS	NS	NS	S	NS	S	unchanged	gain	gain
DS1 (gain)	ENSG00000007062	ENSG00000077514	NA	NA	NS	S	NS	S	unchanged	gain	gain
DS1 (gain)	ENSG00000007171	ENSG00000214546	NS	NS	NS	S	NA	S	unchanged	gain	gain
DS1 (gain)	ENSG00000007372	ENSG00000100092	NS	NS	NS	S	NS	S	unchanged	gain	gain
DS1 (gain)	ENSG00000007541	ENSG00000111731	NS	NS	NS	S	NS	S	unchanged	gain	gain
DS1 (gain)	ENSG00000007545	ENSG00000131943	NS	NS	NS	S	NS	S	unchanged	gain	gain
DS1 (gain)	ENSG00000007923	ENSG00000125877	NS	NS	NS	S	NS	S	unchanged	gain	gain
DS1 (gain)	ENSG00000007933	ENSG00000138131	NS	NS	NS	S	NS	S	unchanged	gain	gain
DS1 (gain)	ENSG00000008256	ENSG00000072210	NS	NS	NS	S	NS	S	unchanged	gain	gain
DS1 (gain)	ENSG00000008441	ENSG00000162378	NS	NS	NS	S	NS	S	unchanged	gain	gain
DS1 (gain)	ENSG00000008869	ENSG00000122565	NS	NS	NS	S	NS	S	unchanged	gain	gain
DS1 (gain)	ENSG00000009335	ENSG00000129675	NS	NS	NS	S	NS	S	unchanged	gain	gain
DS1 (gain)	ENSG00000009335	ENSG00000130182	NA	NA	NS	S	NA	S	unchanged	gain	gain
DS1 (gain)	ENSG00000009413	ENSG00000181418	NS	NS	NS	S	NS	S	unchanged	gain	gain
DS1 (gain)	ENSG00000009790	ENSG00000204323	NS	NS	NS	S	NS	S	unchanged	gain	gain
DS1 (gain)	ENSG00000010219	ENSG00000137558	NS	NS	NS	S	NS	S	unchanged	gain	gain
DS1 (gain)	ENSG00000010295	ENSG00000102804	NS	NS	NS	S	NS	S	unchanged	gain	gain
DS1 (gain)	ENSG00000010322	ENSG00000254531	NS	NS	NS	S	NS	S	unchanged	gain	gain
DS1 (gain)	ENSG00000010361	ENSG00000136999	NS	NS	NS	S	NS	S	unchanged	gain	gain
DS1 (gain)	ENSG00000011009	ENSG00000116809	NS	NS	NS	S	NS	S	unchanged	gain	gain
DS1 (gain)	ENSG00000011028	ENSG00000067715	NS	NS	NS	S	NS	S	unchanged	gain	gain
DS1 (gain)	ENSG00000011028	ENSG00000119729	NS	NS	NS	S	NS	S	unchanged	gain	gain
DS1 (gain)	ENSG00000011028	ENSG00000157240	NS	NS	NS	S	NS	S	unchanged	gain	gain
DS1 (gain)	ENSG00000011275	ENSG00000160219	NS	NS	NS	S	NS	S	unchanged	gain	gain
DS1 (gain)	ENSG00000011465	ENSG00000047648	NS	NS	NS	S	NA	S	unchanged	gain	gain
DS1 (gain)	ENSG00000011590	ENSG00000152270	NA	NA	NS	S	NS	S	unchanged	gain	gain
DS1 (gain)	ENSG00000012504	ENSG00000136383	NS	NS	NS	S	NA	S	unchanged	gain	gain
DS1 (gain)	ENSG00000013364	ENSG00000075711	NS	NS	NS	S	NS	S	unchanged	gain	gain
DS1 (gain)	ENSG00000013364	ENSG00000108506	NS	NS	NS	S	NS	S	unchanged	gain	gain
DS1 (gain)	ENSG00000013364	ENSG00000132781	NS	NS	NS	S	NS	S	unchanged	gain	gain
DS1 (gain)	ENSG00000013503	ENSG00000135097	NS	NS	NS	S	NS	S	unchanged	gain	gain
DS1 (gain)	ENSG00000013588	ENSG00000137106	NS	NS	NS	S	NS	S	unchanged	gain	gain
DS1 (gain)	ENSG00000013588	ENSG00000141696	NS	NS	NS	S	NS	S	unchanged	gain	gain
DS1 (gain)	ENSG00000013619	ENSG00000092969	NS	NS	NS	S	NS	S	unchanged	gain	gain
DS1 (gain)	ENSG00000013619	ENSG00000108298	NS	NS	NS	S	NS	S	unchanged	gain	gain
DS1 (gain)	ENSG00000014138	ENSG00000016402	NS	NS	NS	S	NS	S	unchanged	gain	gain
DS1 (gain)	ENSG00000014824	ENSG00000133661	NA	NA	NS	S	NS	S	unchanged	gain	gain
DS1 (gain)	ENSG00000016402	ENSG00000165806	NS	NS	NS	S	NS	S	unchanged	gain	gain
DS1 (gain)	ENSG00000018699	ENSG00000074047	NS	NS	NS	S	NS	S	unchanged	gain	gain
DS1 (gain)	ENSG00000018699	ENSG00000138772	NS	NS	NS	S	NS	S	unchanged	gain	gain
DS1 (gain)	ENSG00000019169	ENSG00000257335	NA	NA	NS	S	NA	S	unchanged	gain	gain
DS1 (gain)	ENSG00000019485	ENSG00000157211	NA	NA	NS	S	NS	S	unchanged	gain	gain
DS1 (gain)	ENSG00000019485	ENSG00000165140	NS	NS	NS	S	NS	S	unchanged	gain	gain
DS1 (gain)	ENSG00000019991	ENSG00000258539	NS	NS	NS	S	NA	S	unchanged	gain	gain
DS1 (gain)	ENSG00000020922	ENSG00000160602	NS	NS	NS	S	NS	S	unchanged	gain	gain
DS1 (gain)	ENSG00000022267	ENSG00000140009	NS	NS	NS	S	NS	S	unchanged	gain	gain
DS1 (gain)	ENSG00000022556	ENSG00000283900	NS	NS	NS	S	NS	S	unchanged	gain	gain
DS1 (gain)	ENSG00000023572	ENSG00000261487	NS	NS	NS	S	NS	S	unchanged	gain	gain
DS1 (gain)	ENSG00000023608	ENSG00000142871	NS	NS	NS	S	NS	S	unchanged	gain	gain
DS1 (gain)	ENSG00000023608	ENSG00000153993	NS	NS	NS	S	NS	S	unchanged	gain	gain
DS1 (gain)	ENSG00000023608	ENSG00000161267	NS	NS	NS	S	NS	S	unchanged	gain	gain
DS1 (gain)	ENSG00000023892	ENSG00000105173	NS	NS	NS	S	NS	S	unchanged	gain	gain
DS1 (gain)	ENSG00000023892	ENSG00000110080	NS	NS	NS	S	NS	S	unchanged	gain	gain
DS1 (gain)	ENSG00000025708	ENSG00000136997	NS	NS	NS	S	NS	S	unchanged	gain	gain
DS1 (gain)	ENSG00000025772	ENSG00000115464	NS	NS	NS	S	NS	S	unchanged	gain	gain
DS1 (gain)	ENSG00000026036	ENSG00000135506	NS	NS	NS	S	NS	S	unchanged	gain	gain
DS1 (gain)	ENSG00000026103	ENSG00000143207	NS	NS	NS	S	NS	S	unchanged	gain	gain
DS1 (gain)	ENSG00000027697	ENSG00000160325	NS	NS	NS	S	NS	S	unchanged	gain	gain
DS1 (gain)	ENSG00000027847	ENSG00000135164	NS	NS	NS	S	NS	S	unchanged	gain	gain
DS1 (gain)	ENSG00000028137	ENSG00000113739	NS	NS	NS	S	NS	S	unchanged	gain	gain
DS1 (gain)	ENSG00000028277	ENSG00000101134	NS	NS	NS	S	NS	S	unchanged	gain	gain
DS1 (gain)	ENSG00000028310	ENSG00000101825	NS	NS	NS	S	NS	S	unchanged	gain	gain
DS1 (gain)	ENSG00000031081	ENSG00000272402	NS	NS	NA	S	NS	S	unchanged	gain	gain
DS1 (gain)	ENSG00000033050	ENSG00000144115	NS	NS	NS	S	NS	S	unchanged	gain	gain
DS1 (gain)	ENSG00000034239	ENSG00000179397	NS	NS	NS	S	NS	S	unchanged	gain	gain
DS1 (gain)	ENSG00000035928	ENSG00000147592	NS	NS	NS	S	NS	S	unchanged	gain	gain
DS1 (gain)	ENSG00000036054	ENSG00000235513	NS	NS	NS	S	NS	S	unchanged	gain	gain
DS1 (gain)	ENSG00000036530	ENSG00000163848	NS	NS	NS	S	NS	S	unchanged	gain	gain
DS1 (gain)	ENSG00000036549	ENSG00000109674	NS	NS	NS	S	NS	S	unchanged	gain	gain
DS1 (gain)	ENSG00000037042	ENSG00000109089	NS	NS	NS	S	NS	S	unchanged	gain	gain
DS1 (gain)	ENSG00000037474	ENSG00000121858	NS	NS	NS	S	NS	S	unchanged	gain	gain
DS1 (gain)	ENSG00000039560	ENSG00000134533	NS	NS	NS	S	NS	S	unchanged	gain	gain
DS1 (gain)	ENSG00000040341	ENSG00000139218	NS	NS	NS	S	NS	S	unchanged	gain	gain
DS1 (gain)	ENSG00000040531	ENSG00000100994	NS	NS	NS	S	NS	S	unchanged	gain	gain
DS1 (gain)	ENSG00000042832	ENSG00000119596	NS	NS	NS	S	NS	S	unchanged	gain	gain
DS1 (gain)	ENSG00000043462	ENSG00000105219	NS	NS	NS	S	NS	S	unchanged	gain	gain
DS1 (gain)	ENSG00000043462	ENSG00000270604	NS	NS	NS	S	NA	S	unchanged	gain	gain
DS1 (gain)	ENSG00000046653	ENSG00000272636	NS	NS	NS	S	NS	S	unchanged	gain	gain
DS1 (gain)	ENSG00000047648	ENSG00000269693	NS	NS	NS	S	NA	S	unchanged	gain	gain
DS1 (gain)	ENSG00000047662	ENSG00000248919	NS	NS	NS	S	NS	S	unchanged	gain	gain
DS1 (gain)	ENSG00000049089	ENSG00000111678	NS	NS	NS	S	NS	S	unchanged	gain	gain
DS1 (gain)	ENSG00000049089	ENSG00000113328	NS	NS	NS	S	NS	S	unchanged	gain	gain
DS1 (gain)	ENSG00000049089	ENSG00000163938	NS	NS	NS	S	NS	S	unchanged	gain	gain
DS1 (gain)	ENSG00000049130	ENSG00000250938	NS	NS	NS	S	NS	S	unchanged	gain	gain
DS1 (gain)	ENSG00000049656	ENSG00000280425	NA	NA	NS	S	NA	S	unchanged	gain	gain
DS1 (gain)	ENSG00000049759	ENSG00000111254	NS	NS	NS	S	NS	S	unchanged	gain	gain
DS1 (gain)	ENSG00000049759	ENSG00000115956	NS	NS	NS	S	NA	S	unchanged	gain	gain
DS1 (gain)	ENSG00000049759	ENSG00000157388	NS	NS	NS	S	NS	S	unchanged	gain	gain
DS1 (gain)	ENSG00000049759	ENSG00000179388	NS	NS	NS	S	NS	S	unchanged	gain	gain
DS1 (gain)	ENSG00000049759	ENSG00000233860	NS	NS	NS	S	NS	S	unchanged	gain	gain
DS1 (gain)	ENSG00000049759	ENSG00000234828	NA	NA	NS	S	NA	S	unchanged	gain	gain
DS1 (gain)	ENSG00000049759	ENSG00000237338	NA	NA	NS	S	NA	S	unchanged	gain	gain
DS1 (gain)	ENSG00000049759	ENSG00000251173	NA	NA	NA	S	NA	S	unchanged	gain	gain
DS1 (gain)	ENSG00000049759	ENSG00000257985	NA	NA	NA	S	NA	S	unchanged	gain	gain
DS1 (gain)	ENSG00000049759	ENSG00000259278	NA	NA	NS	S	NA	S	unchanged	gain	gain
DS1 (gain)	ENSG00000049759	ENSG00000272657	NS	NS	NS	S	NA	S	unchanged	gain	gain
DS1 (gain)	ENSG00000049759	ENSG00000285486	NA	NA	NA	S	NA	S	unchanged	gain	gain
DS1 (gain)	ENSG00000049759	ENSG00000288792	NS	NS	NS	S	NS	S	unchanged	gain	gain
DS1 (gain)	ENSG00000050130	ENSG00000143819	NS	NS	NS	S	NS	S	unchanged	gain	gain
DS1 (gain)	ENSG00000050438	ENSG00000090263	NS	NS	NS	S	NS	S	unchanged	gain	gain
DS1 (gain)	ENSG00000050555	ENSG00000135916	NS	NS	NS	S	NS	S	unchanged	gain	gain
DS1 (gain)	ENSG00000051180	ENSG00000146469	NS	NS	NS	S	NS	S	unchanged	gain	gain
DS1 (gain)	ENSG00000051620	ENSG00000165757	NS	NS	NS	S	NS	S	unchanged	gain	gain
DS1 (gain)	ENSG00000053372	ENSG00000128951	NS	NS	NS	S	NS	S	unchanged	gain	gain
DS1 (gain)	ENSG00000053524	ENSG00000268658	NS	NS	NS	S	NS	S	unchanged	gain	gain
DS1 (gain)	ENSG00000053918	ENSG00000146802	NA	NA	NS	S	NS	S	unchanged	gain	gain
DS1 (gain)	ENSG00000055070	ENSG00000243284	NS	NS	NA	S	NS	S	unchanged	gain	gain
DS1 (gain)	ENSG00000055208	ENSG00000106052	NS	NS	NS	S	NS	S	unchanged	gain	gain
DS1 (gain)	ENSG00000055208	ENSG00000125352	NS	NS	NS	S	NS	S	unchanged	gain	gain
DS1 (gain)	ENSG00000055211	ENSG00000106638	NS	NS	NS	S	NS	S	unchanged	gain	gain
DS1 (gain)	ENSG00000055813	ENSG00000105369	NS	NS	NS	S	NS	S	unchanged	gain	gain
DS1 (gain)	ENSG00000056998	ENSG00000140983	NS	NS	NS	S	NS	S	unchanged	gain	gain
DS1 (gain)	ENSG00000058272	ENSG00000130703	NS	NS	NS	S	NS	S	unchanged	gain	gain
DS1 (gain)	ENSG00000058668	ENSG00000268686	NS	NS	NS	S	NA	S	unchanged	gain	gain
DS1 (gain)	ENSG00000058866	ENSG00000164764	NS	NS	NS	S	NS	S	unchanged	gain	gain
DS1 (gain)	ENSG00000058866	ENSG00000166073	NS	NS	NS	S	NS	S	unchanged	gain	gain
DS1 (gain)	ENSG00000060749	ENSG00000205922	NS	NS	NS	S	NA	S	unchanged	gain	gain
DS1 (gain)	ENSG00000061337	ENSG00000129988	NS	NS	NS	S	NS	S	unchanged	gain	gain
DS1 (gain)	ENSG00000061918	ENSG00000234949	NA	NA	NS	S	NA	S	unchanged	gain	gain
DS1 (gain)	ENSG00000061918	ENSG00000272425	NS	NS	NS	S	NA	S	unchanged	gain	gain
DS1 (gain)	ENSG00000062038	ENSG00000260314	NS	NS	NS	S	NS	S	unchanged	gain	gain
DS1 (gain)	ENSG00000063244	ENSG00000160360	NS	NS	NS	S	NS	S	unchanged	gain	gain
DS1 (gain)	ENSG00000064042	ENSG00000114125	NS	NS	NS	S	NS	S	unchanged	gain	gain
DS1 (gain)	ENSG00000064547	ENSG00000138802	NS	NS	NS	S	NS	S	unchanged	gain	gain
DS1 (gain)	ENSG00000064601	ENSG00000116922	NS	NS	NS	S	NS	S	unchanged	gain	gain
DS1 (gain)	ENSG00000064999	ENSG00000215912	NS	NS	NS	S	NS	S	unchanged	gain	gain
DS1 (gain)	ENSG00000065150	ENSG00000135269	NS	NS	NS	S	NS	S	unchanged	gain	gain
DS1 (gain)	ENSG00000065154	ENSG00000116251	NS	NS	NS	S	NS	S	unchanged	gain	gain
DS1 (gain)	ENSG00000065833	ENSG00000113140	NS	NS	NS	S	NS	S	unchanged	gain	gain
DS1 (gain)	ENSG00000065883	ENSG00000176293	NS	NS	NS	S	NA	S	unchanged	gain	gain
DS1 (gain)	ENSG00000065978	ENSG00000236882	NS	NS	NS	S	NS	S	unchanged	gain	gain
DS1 (gain)	ENSG00000066117	ENSG00000110330	NS	NS	NS	S	NS	S	unchanged	gain	gain
DS1 (gain)	ENSG00000066322	ENSG00000101146	NS	NS	NS	S	NS	S	unchanged	gain	gain
DS1 (gain)	ENSG00000066322	ENSG00000152154	NS	NS	NS	S	NS	S	unchanged	gain	gain
DS1 (gain)	ENSG00000066468	ENSG00000288841	NS	NS	NS	S	NA	S	unchanged	gain	gain
DS1 (gain)	ENSG00000066777	ENSG00000289377	NS	NS	NS	S	NA	S	unchanged	gain	gain
DS1 (gain)	ENSG00000067057	ENSG00000124615	NS	NS	NS	S	NS	S	unchanged	gain	gain
DS1 (gain)	ENSG00000067191	ENSG00000118557	NS	NS	NS	S	NS	S	unchanged	gain	gain
DS1 (gain)	ENSG00000067606	ENSG00000166670	NS	NS	NS	S	NA	S	unchanged	gain	gain
DS1 (gain)	ENSG00000067606	ENSG00000188487	NS	NS	NA	S	NS	S	unchanged	gain	gain
DS1 (gain)	ENSG00000067606	ENSG00000289377	NS	NS	NS	S	NA	S	unchanged	gain	gain
DS1 (gain)	ENSG00000067840	ENSG00000189325	NA	NA	NA	S	NA	S	unchanged	gain	gain
DS1 (gain)	ENSG00000068097	ENSG00000162069	NA	NA	NS	S	NA	S	unchanged	gain	gain
DS1 (gain)	ENSG00000068097	ENSG00000278518	NA	NA	NS	S	NA	S	unchanged	gain	gain
DS1 (gain)	ENSG00000068120	ENSG00000175311	NA	NA	NA	S	NS	S	unchanged	gain	gain
DS1 (gain)	ENSG00000068308	ENSG00000123349	NS	NS	NS	S	NS	S	unchanged	gain	gain
DS1 (gain)	ENSG00000068654	ENSG00000134242	NS	NS	NS	S	NS	S	unchanged	gain	gain
DS1 (gain)	ENSG00000068745	ENSG00000076662	NS	NS	NS	S	NS	S	unchanged	gain	gain
DS1 (gain)	ENSG00000068745	ENSG00000076864	NS	NS	NS	S	NS	S	unchanged	gain	gain
DS1 (gain)	ENSG00000068745	ENSG00000133134	NS	NS	NS	S	NS	S	unchanged	gain	gain
DS1 (gain)	ENSG00000068796	ENSG00000288898	NA	NA	NS	S	NA	S	unchanged	gain	gain
DS1 (gain)	ENSG00000068912	ENSG00000134755	NS	NS	NS	S	NS	S	unchanged	gain	gain
DS1 (gain)	ENSG00000069188	ENSG00000232237	NS	NS	NS	S	NS	S	unchanged	gain	gain
DS1 (gain)	ENSG00000069188	ENSG00000285219	NS	NS	NS	S	NS	S	unchanged	gain	gain
DS1 (gain)	ENSG00000069696	ENSG00000125285	NA	NA	NS	S	NS	S	unchanged	gain	gain
DS1 (gain)	ENSG00000070193	ENSG00000167491	NA	NA	NS	S	NA	S	unchanged	gain	gain
DS1 (gain)	ENSG00000070193	ENSG00000182791	NA	NA	NS	S	NA	S	unchanged	gain	gain
DS1 (gain)	ENSG00000070193	ENSG00000289405	NA	NA	NS	S	NA	S	unchanged	gain	gain
DS1 (gain)	ENSG00000070444	ENSG00000223734	NS	NS	NS	S	NS	S	unchanged	gain	gain
DS1 (gain)	ENSG00000070808	ENSG00000113391	NS	NS	NS	S	NS	S	unchanged	gain	gain
DS1 (gain)	ENSG00000070808	ENSG00000204929	NA	NA	NS	S	NS	S	unchanged	gain	gain
DS1 (gain)	ENSG00000070985	ENSG00000272717	NS	NS	NS	S	NA	S	unchanged	gain	gain
DS1 (gain)	ENSG00000071127	ENSG00000132424	NS	NS	NS	S	NS	S	unchanged	gain	gain
DS1 (gain)	ENSG00000071537	ENSG00000162600	NS	NS	NS	S	NS	S	unchanged	gain	gain
DS1 (gain)	ENSG00000071909	ENSG00000164920	NA	NA	NS	S	NA	S	unchanged	gain	gain
DS1 (gain)	ENSG00000071994	ENSG00000244752	NS	NS	NA	S	NS	S	unchanged	gain	gain
DS1 (gain)	ENSG00000072041	ENSG00000134574	NS	NS	NS	S	NS	S	unchanged	gain	gain
DS1 (gain)	ENSG00000072110	ENSG00000156140	NS	NS	NS	S	NS	S	unchanged	gain	gain
DS1 (gain)	ENSG00000072110	ENSG00000255931	NS	NS	NS	S	NA	S	unchanged	gain	gain
DS1 (gain)	ENSG00000072210	ENSG00000088986	NS	NS	NS	S	NS	S	unchanged	gain	gain
DS1 (gain)	ENSG00000072506	ENSG00000148408	NS	NS	NS	S	NA	S	unchanged	gain	gain
DS1 (gain)	ENSG00000072682	ENSG00000090372	NS	NS	NS	S	NS	S	unchanged	gain	gain
DS1 (gain)	ENSG00000072954	ENSG00000141646	NS	NS	NS	S	NS	S	unchanged	gain	gain
DS1 (gain)	ENSG00000072958	ENSG00000085998	NS	NS	NS	S	NS	S	unchanged	gain	gain
DS1 (gain)	ENSG00000073146	ENSG00000103740	NS	NS	NS	S	NA	S	unchanged	gain	gain
DS1 (gain)	ENSG00000073150	ENSG00000106003	NS	NS	NS	S	NS	S	unchanged	gain	gain
DS1 (gain)	ENSG00000073417	ENSG00000074842	NS	NS	NS	S	NS	S	unchanged	gain	gain
DS1 (gain)	ENSG00000073921	ENSG00000117009	NS	NS	NS	S	NA	S	unchanged	gain	gain
DS1 (gain)	ENSG00000073921	ENSG00000289688	NS	NS	NS	S	NS	S	unchanged	gain	gain
DS1 (gain)	ENSG00000074276	ENSG00000285881	NA	NA	NS	S	NA	S	unchanged	gain	gain
DS1 (gain)	ENSG00000074356	ENSG00000163810	NS	NS	NS	S	NS	S	unchanged	gain	gain
DS1 (gain)	ENSG00000074603	ENSG00000124357	NS	NS	NS	S	NS	S	unchanged	gain	gain
DS1 (gain)	ENSG00000074771	ENSG00000132357	NA	NA	NA	S	NS	S	unchanged	gain	gain
DS1 (gain)	ENSG00000074771	ENSG00000278899	NA	NA	NA	S	NS	S	unchanged	gain	gain
DS1 (gain)	ENSG00000074842	ENSG00000131941	NS	NS	NS	S	NS	S	unchanged	gain	gain
DS1 (gain)	ENSG00000074842	ENSG00000138802	NS	NS	NS	S	NS	S	unchanged	gain	gain
DS1 (gain)	ENSG00000075188	ENSG00000099994	NS	NS	NS	S	NS	S	unchanged	gain	gain
DS1 (gain)	ENSG00000075223	ENSG00000115758	NS	NS	NS	S	NS	S	unchanged	gain	gain
DS1 (gain)	ENSG00000075618	ENSG00000086061	NS	NS	NS	S	NS	S	unchanged	gain	gain
DS1 (gain)	ENSG00000075711	ENSG00000108506	NS	NS	NS	S	NS	S	unchanged	gain	gain
DS1 (gain)	ENSG00000076067	ENSG00000118939	NS	NS	NS	S	NS	S	unchanged	gain	gain
DS1 (gain)	ENSG00000076641	ENSG00000204706	NS	NS	NS	S	NS	S	unchanged	gain	gain
DS1 (gain)	ENSG00000076662	ENSG00000103966	NS	NS	NS	S	NS	S	unchanged	gain	gain
DS1 (gain)	ENSG00000076864	ENSG00000158769	NS	NS	NS	S	NS	S	unchanged	gain	gain
DS1 (gain)	ENSG00000076944	ENSG00000105443	NS	NS	NS	S	NS	S	unchanged	gain	gain
DS1 (gain)	ENSG00000077044	ENSG00000166963	NS	NS	NS	S	NS	S	unchanged	gain	gain
DS1 (gain)	ENSG00000077616	ENSG00000258539	NS	NS	NS	S	NS	S	unchanged	gain	gain
DS1 (gain)	ENSG00000077943	ENSG00000137947	NS	NS	NS	S	NS	S	unchanged	gain	gain
DS1 (gain)	ENSG00000078114	ENSG00000140694	NS	NS	NS	S	NS	S	unchanged	gain	gain
DS1 (gain)	ENSG00000078674	ENSG00000110881	NS	NS	NS	S	NS	S	unchanged	gain	gain
DS1 (gain)	ENSG00000078747	ENSG00000101180	NA	NA	NS	S	NA	S	unchanged	gain	gain
DS1 (gain)	ENSG00000078814	ENSG00000157554	NS	NS	NS	S	NA	S	unchanged	gain	gain
DS1 (gain)	ENSG00000078814	ENSG00000165061	NS	NS	NS	S	NS	S	unchanged	gain	gain
DS1 (gain)	ENSG00000079112	ENSG00000136872	NA	NA	NS	S	NS	S	unchanged	gain	gain
DS1 (gain)	ENSG00000079112	ENSG00000246363	NA	NA	NS	S	NS	S	unchanged	gain	gain
DS1 (gain)	ENSG00000079308	ENSG00000260597	NS	NS	NS	S	NS	S	unchanged	gain	gain
DS1 (gain)	ENSG00000079337	ENSG00000288606	NS	NS	NS	S	NS	S	unchanged	gain	gain
DS1 (gain)	ENSG00000080298	ENSG00000259417	NS	NS	NS	S	NS	S	unchanged	gain	gain
DS1 (gain)	ENSG00000080603	ENSG00000140488	NS	NS	NS	S	NS	S	unchanged	gain	gain
DS1 (gain)	ENSG00000080603	ENSG00000167797	NS	NS	NS	S	NS	S	unchanged	gain	gain
DS1 (gain)	ENSG00000080709	ENSG00000138138	NS	NS	NS	S	NS	S	unchanged	gain	gain
DS1 (gain)	ENSG00000080824	ENSG00000100852	NS	NS	NS	S	NS	S	unchanged	gain	gain
DS1 (gain)	ENSG00000081059	ENSG00000130299	NS	NS	NS	S	NS	S	unchanged	gain	gain
DS1 (gain)	ENSG00000081154	ENSG00000276728	NS	NS	NS	S	NS	S	unchanged	gain	gain
DS1 (gain)	ENSG00000081181	ENSG00000113141	NS	NS	NS	S	NS	S	unchanged	gain	gain
DS1 (gain)	ENSG00000081237	ENSG00000131203	NS	NS	NS	S	NS	S	unchanged	gain	gain
DS1 (gain)	ENSG00000081985	ENSG00000122787	NS	NS	NA	S	NA	S	unchanged	gain	gain
DS1 (gain)	ENSG00000081985	ENSG00000136931	NS	NS	NS	S	NA	S	unchanged	gain	gain
DS1 (gain)	ENSG00000081985	ENSG00000143199	NS	NS	NS	S	NA	S	unchanged	gain	gain
DS1 (gain)	ENSG00000081985	ENSG00000173114	NS	NS	NS	S	NA	S	unchanged	gain	gain
DS1 (gain)	ENSG00000081985	ENSG00000224675	NA	NA	NA	S	NA	S	unchanged	gain	gain
DS1 (gain)	ENSG00000081985	ENSG00000229692	NS	NS	NS	S	NA	S	unchanged	gain	gain
DS1 (gain)	ENSG00000081985	ENSG00000231560	NS	NS	NS	S	NA	S	unchanged	gain	gain
DS1 (gain)	ENSG00000081985	ENSG00000231738	NS	NS	NA	S	NA	S	unchanged	gain	gain
DS1 (gain)	ENSG00000081985	ENSG00000235151	NA	NA	NS	S	NA	S	unchanged	gain	gain
DS1 (gain)	ENSG00000081985	ENSG00000259130	NA	NA	NA	S	NA	S	unchanged	gain	gain
DS1 (gain)	ENSG00000081985	ENSG00000260176	NS	NS	NA	S	NA	S	unchanged	gain	gain
DS1 (gain)	ENSG00000081985	ENSG00000272576	NS	NS	NS	S	NA	S	unchanged	gain	gain
DS1 (gain)	ENSG00000081985	ENSG00000273106	NS	NS	NS	S	NA	S	unchanged	gain	gain
DS1 (gain)	ENSG00000081985	ENSG00000287848	NA	NA	NA	S	NA	S	unchanged	gain	gain
DS1 (gain)	ENSG00000082126	ENSG00000260743	NS	NS	NS	S	NS	S	unchanged	gain	gain
DS1 (gain)	ENSG00000082175	ENSG00000257242	NS	NS	NS	S	NA	S	unchanged	gain	gain
DS1 (gain)	ENSG00000082175	ENSG00000269161	NA	NA	NS	S	NA	S	unchanged	gain	gain
DS1 (gain)	ENSG00000082293	ENSG00000114859	NS	NS	NS	S	NS	S	unchanged	gain	gain
DS1 (gain)	ENSG00000082293	ENSG00000166145	NS	NS	NS	S	NS	S	unchanged	gain	gain
DS1 (gain)	ENSG00000082512	ENSG00000138686	NS	NS	NS	S	NS	S	unchanged	gain	gain
DS1 (gain)	ENSG00000083312	ENSG00000134245	NS	NS	NS	S	NS	S	unchanged	gain	gain
DS1 (gain)	ENSG00000083845	ENSG00000255337	NS	NS	NA	S	NS	S	unchanged	gain	gain
DS1 (gain)	ENSG00000084070	ENSG00000109062	NS	NS	NS	S	NS	S	unchanged	gain	gain
DS1 (gain)	ENSG00000084092	ENSG00000138074	NS	NS	NS	S	NS	S	unchanged	gain	gain
DS1 (gain)	ENSG00000084093	ENSG00000164151	NS	NS	NS	S	NS	S	unchanged	gain	gain
DS1 (gain)	ENSG00000084110	ENSG00000127419	NS	NS	NS	S	NS	S	unchanged	gain	gain
DS1 (gain)	ENSG00000084110	ENSG00000144821	NS	NS	NS	S	NS	S	unchanged	gain	gain
DS1 (gain)	ENSG00000084112	ENSG00000133134	NS	NS	NS	S	NS	S	unchanged	gain	gain
DS1 (gain)	ENSG00000084207	ENSG00000141682	NS	NS	NS	S	NS	S	unchanged	gain	gain
DS1 (gain)	ENSG00000084628	ENSG00000142661	NS	NS	NS	S	NS	S	unchanged	gain	gain
DS1 (gain)	ENSG00000085491	ENSG00000167962	NS	NS	NS	S	NS	S	unchanged	gain	gain
DS1 (gain)	ENSG00000085552	ENSG00000145283	NA	NA	NA	S	NS	S	unchanged	gain	gain
DS1 (gain)	ENSG00000085733	ENSG00000147509	NS	NS	NS	S	NS	S	unchanged	gain	gain
DS1 (gain)	ENSG00000085760	ENSG00000110880	NS	NS	NS	S	NS	S	unchanged	gain	gain
DS1 (gain)	ENSG00000085978	ENSG00000140987	NS	NS	NS	S	NS	S	unchanged	gain	gain
DS1 (gain)	ENSG00000086061	ENSG00000132639	NS	NS	NS	S	NS	S	unchanged	gain	gain
DS1 (gain)	ENSG00000086189	ENSG00000116752	NS	NS	NS	S	NS	S	unchanged	gain	gain
DS1 (gain)	ENSG00000086967	ENSG00000162438	NA	NA	NS	S	NS	S	unchanged	gain	gain
DS1 (gain)	ENSG00000086967	ENSG00000170482	NA	NA	NS	S	NS	S	unchanged	gain	gain
DS1 (gain)	ENSG00000087053	ENSG00000164168	NS	NS	NS	S	NS	S	unchanged	gain	gain
DS1 (gain)	ENSG00000087077	ENSG00000115677	NS	NS	NS	S	NS	S	unchanged	gain	gain
DS1 (gain)	ENSG00000087301	ENSG00000113212	NS	NS	NS	S	NS	S	unchanged	gain	gain
DS1 (gain)	ENSG00000087460	ENSG00000125459	NS	NS	NS	S	NS	S	unchanged	gain	gain
DS1 (gain)	ENSG00000088053	ENSG00000104368	NS	NS	NS	S	NS	S	unchanged	gain	gain
DS1 (gain)	ENSG00000088053	ENSG00000115207	NS	NS	NS	S	NS	S	unchanged	gain	gain
DS1 (gain)	ENSG00000088386	ENSG00000157890	NA	NA	NS	S	NA	S	unchanged	gain	gain
DS1 (gain)	ENSG00000088387	ENSG00000117266	NS	NS	NS	S	NS	S	unchanged	gain	gain
DS1 (gain)	ENSG00000088538	ENSG00000135404	NS	NS	NS	S	NS	S	unchanged	gain	gain
DS1 (gain)	ENSG00000088808	ENSG00000112146	NS	NS	NS	S	NS	S	unchanged	gain	gain
DS1 (gain)	ENSG00000088899	ENSG00000103510	NS	NS	NS	S	NS	S	unchanged	gain	gain
DS1 (gain)	ENSG00000089009	ENSG00000148399	NS	NS	NS	S	NS	S	unchanged	gain	gain
DS1 (gain)	ENSG00000089022	ENSG00000099849	NS	NS	NS	S	NS	S	unchanged	gain	gain
DS1 (gain)	ENSG00000089050	ENSG00000261167	NS	NS	NS	S	NS	S	unchanged	gain	gain
DS1 (gain)	ENSG00000089053	ENSG00000122641	NS	NS	NS	S	NS	S	unchanged	gain	gain
DS1 (gain)	ENSG00000089163	ENSG00000125657	NS	NS	NS	S	NS	S	unchanged	gain	gain
DS1 (gain)	ENSG00000089356	ENSG00000136274	NA	NA	NS	S	NS	S	unchanged	gain	gain
DS1 (gain)	ENSG00000089356	ENSG00000164142	NA	NA	NS	S	NS	S	unchanged	gain	gain
DS1 (gain)	ENSG00000089693	ENSG00000106333	NS	NS	NS	S	NS	S	unchanged	gain	gain
DS1 (gain)	ENSG00000090238	ENSG00000101019	NS	NS	NS	S	NS	S	unchanged	gain	gain
DS1 (gain)	ENSG00000090238	ENSG00000132294	NS	NS	NS	S	NS	S	unchanged	gain	gain
DS1 (gain)	ENSG00000090266	ENSG00000167461	NS	NS	NS	S	NS	S	unchanged	gain	gain
DS1 (gain)	ENSG00000090376	ENSG00000105672	NS	NS	NS	S	NS	S	unchanged	gain	gain
DS1 (gain)	ENSG00000090432	ENSG00000255931	NS	NS	NS	S	NA	S	unchanged	gain	gain
DS1 (gain)	ENSG00000090889	ENSG00000095752	NS	NS	NS	S	NS	S	unchanged	gain	gain
DS1 (gain)	ENSG00000091039	ENSG00000134352	NS	NS	NS	S	NS	S	unchanged	gain	gain
DS1 (gain)	ENSG00000091039	ENSG00000137267	NS	NS	NS	S	NS	S	unchanged	gain	gain
DS1 (gain)	ENSG00000091137	ENSG00000162723	NA	NA	NA	S	NS	S	unchanged	gain	gain
DS1 (gain)	ENSG00000091137	ENSG00000182866	NA	NA	NA	S	NS	S	unchanged	gain	gain
DS1 (gain)	ENSG00000091137	ENSG00000203734	NS	NS	NS	S	NS	S	unchanged	gain	gain
DS1 (gain)	ENSG00000091137	ENSG00000226125	NA	NA	NS	S	NA	S	unchanged	gain	gain
DS1 (gain)	ENSG00000091137	ENSG00000259941	NS	NS	NA	S	NA	S	unchanged	gain	gain
DS1 (gain)	ENSG00000091137	ENSG00000266900	NS	NS	NA	S	NS	S	unchanged	gain	gain
DS1 (gain)	ENSG00000091137	ENSG00000277425	NA	NA	NA	S	NA	S	unchanged	gain	gain
DS1 (gain)	ENSG00000091140	ENSG00000116906	NS	NS	NS	S	NS	S	unchanged	gain	gain
DS1 (gain)	ENSG00000091262	ENSG00000289875	NS	NS	NS	S	NA	S	unchanged	gain	gain
DS1 (gain)	ENSG00000091428	ENSG00000146678	NS	NS	NS	S	NS	S	unchanged	gain	gain
DS1 (gain)	ENSG00000091436	ENSG00000227492	NS	NS	NS	S	NA	S	unchanged	gain	gain
DS1 (gain)	ENSG00000091513	ENSG00000243368	NS	NS	NS	S	NA	S	unchanged	gain	gain
DS1 (gain)	ENSG00000091536	ENSG00000147027	NS	NS	NS	S	NS	S	unchanged	gain	gain
DS1 (gain)	ENSG00000091536	ENSG00000149743	NS	NS	NS	S	NS	S	unchanged	gain	gain
DS1 (gain)	ENSG00000091656	ENSG00000164604	NS	NS	NS	S	NS	S	unchanged	gain	gain
DS1 (gain)	ENSG00000092036	ENSG00000158079	NS	NS	NS	S	NS	S	unchanged	gain	gain
DS1 (gain)	ENSG00000092094	ENSG00000137266	NS	NS	NS	S	NS	S	unchanged	gain	gain
DS1 (gain)	ENSG00000092421	ENSG00000126890	NS	NS	NS	S	NS	S	unchanged	gain	gain
DS1 (gain)	ENSG00000092531	ENSG00000237126	NS	NS	NS	S	NS	S	unchanged	gain	gain
DS1 (gain)	ENSG00000092929	ENSG00000105219	NS	NS	NS	S	NS	S	unchanged	gain	gain
DS1 (gain)	ENSG00000092929	ENSG00000115107	NS	NS	NS	S	NS	S	unchanged	gain	gain
DS1 (gain)	ENSG00000092931	ENSG00000146574	NS	NS	NS	S	NS	S	unchanged	gain	gain
DS1 (gain)	ENSG00000093010	ENSG00000115596	NS	NS	NS	S	NS	S	unchanged	gain	gain
DS1 (gain)	ENSG00000093010	ENSG00000157227	NS	NS	NS	S	NS	S	unchanged	gain	gain
DS1 (gain)	ENSG00000093183	ENSG00000153291	NS	NS	NS	S	NS	S	unchanged	gain	gain
DS1 (gain)	ENSG00000094841	ENSG00000122756	NS	NS	NS	S	NS	S	unchanged	gain	gain
DS1 (gain)	ENSG00000095002	ENSG00000110768	NS	NS	NS	S	NS	S	unchanged	gain	gain
DS1 (gain)	ENSG00000095539	ENSG00000184731	NS	NS	NS	S	NA	S	unchanged	gain	gain
DS1 (gain)	ENSG00000095585	ENSG00000238160	NA	NA	NA	S	NA	S	unchanged	gain	gain
DS1 (gain)	ENSG00000095585	ENSG00000287306	NA	NA	NA	S	NA	S	unchanged	gain	gain
DS1 (gain)	ENSG00000096060	ENSG00000099284	NS	NS	NS	S	NS	S	unchanged	gain	gain
DS1 (gain)	ENSG00000096070	ENSG00000122203	NS	NS	NS	S	NS	S	unchanged	gain	gain
DS1 (gain)	ENSG00000096093	ENSG00000133639	NS	NS	NS	S	NS	S	unchanged	gain	gain
DS1 (gain)	ENSG00000096093	ENSG00000168778	NS	NS	NS	S	NS	S	unchanged	gain	gain
DS1 (gain)	ENSG00000096654	ENSG00000112983	NS	NS	NS	S	NS	S	unchanged	gain	gain
DS1 (gain)	ENSG00000096996	ENSG00000157657	NS	NS	NS	S	NS	S	unchanged	gain	gain
DS1 (gain)	ENSG00000097033	ENSG00000116698	NS	NS	NS	S	NS	S	unchanged	gain	gain
DS1 (gain)	ENSG00000097033	ENSG00000139842	NS	NS	NS	S	NS	S	unchanged	gain	gain
DS1 (gain)	ENSG00000099139	ENSG00000256453	NS	NS	NS	S	NS	S	unchanged	gain	gain
DS1 (gain)	ENSG00000099204	ENSG00000286237	NS	NS	NS	S	NS	S	unchanged	gain	gain
DS1 (gain)	ENSG00000099330	ENSG00000144848	NS	NS	NS	S	NS	S	unchanged	gain	gain
DS1 (gain)	ENSG00000099331	ENSG00000139793	NS	NS	NS	S	NS	S	unchanged	gain	gain
DS1 (gain)	ENSG00000099385	ENSG00000109674	NS	NS	NS	S	NS	S	unchanged	gain	gain
DS1 (gain)	ENSG00000099785	ENSG00000102401	NS	NS	NS	S	NS	S	unchanged	gain	gain
DS1 (gain)	ENSG00000099785	ENSG00000128567	NS	NS	NS	S	NS	S	unchanged	gain	gain
DS1 (gain)	ENSG00000099785	ENSG00000146540	NS	NS	NS	S	NS	S	unchanged	gain	gain
DS1 (gain)	ENSG00000099834	ENSG00000135925	NA	NA	NS	S	NS	S	unchanged	gain	gain
DS1 (gain)	ENSG00000099889	ENSG00000130821	NS	NS	NS	S	NS	S	unchanged	gain	gain
DS1 (gain)	ENSG00000099957	ENSG00000166262	NS	NS	NS	S	NS	S	unchanged	gain	gain
DS1 (gain)	ENSG00000100034	ENSG00000167136	NS	NS	NS	S	NS	S	unchanged	gain	gain
DS1 (gain)	ENSG00000100036	ENSG00000128829	NS	NS	NS	S	NS	S	unchanged	gain	gain
DS1 (gain)	ENSG00000100060	ENSG00000218018	NS	NS	NS	S	NS	S	unchanged	gain	gain
DS1 (gain)	ENSG00000100142	ENSG00000118156	NS	NS	NS	S	NS	S	unchanged	gain	gain
DS1 (gain)	ENSG00000100142	ENSG00000125872	NS	NS	NA	S	NS	S	unchanged	gain	gain
DS1 (gain)	ENSG00000100142	ENSG00000138379	NS	NS	NS	S	NA	S	unchanged	gain	gain
DS1 (gain)	ENSG00000100142	ENSG00000175728	NS	NS	NS	S	NS	S	unchanged	gain	gain
DS1 (gain)	ENSG00000100142	ENSG00000227963	NS	NS	NS	S	NS	S	unchanged	gain	gain
DS1 (gain)	ENSG00000100142	ENSG00000250295	NS	NS	NS	S	NA	S	unchanged	gain	gain
DS1 (gain)	ENSG00000100142	ENSG00000286670	NA	NA	NS	S	NA	S	unchanged	gain	gain
DS1 (gain)	ENSG00000100142	ENSG00000289303	NS	NS	NA	S	NS	S	unchanged	gain	gain
DS1 (gain)	ENSG00000100150	ENSG00000288060	NS	NS	NS	S	NA	S	unchanged	gain	gain
DS1 (gain)	ENSG00000100167	ENSG00000133195	NS	NS	NS	S	NS	S	unchanged	gain	gain
DS1 (gain)	ENSG00000100167	ENSG00000183196	NS	NS	NS	S	NS	S	unchanged	gain	gain
DS1 (gain)	ENSG00000100197	ENSG00000165392	NS	NS	NS	S	NS	S	unchanged	gain	gain
DS1 (gain)	ENSG00000100197	ENSG00000259416	NA	NA	NA	S	NA	S	unchanged	gain	gain
DS1 (gain)	ENSG00000100197	ENSG00000286575	NA	NA	NS	S	NS	S	unchanged	gain	gain
DS1 (gain)	ENSG00000100207	ENSG00000114446	NS	NS	NS	S	NS	S	unchanged	gain	gain
DS1 (gain)	ENSG00000100211	ENSG00000118894	NS	NS	NS	S	NS	S	unchanged	gain	gain
DS1 (gain)	ENSG00000100284	ENSG00000144566	NS	NS	NS	S	NS	S	unchanged	gain	gain
DS1 (gain)	ENSG00000100320	ENSG00000136758	NS	NS	NS	S	NS	S	unchanged	gain	gain
DS1 (gain)	ENSG00000100320	ENSG00000144810	NS	NS	NS	S	NS	S	unchanged	gain	gain
DS1 (gain)	ENSG00000100330	ENSG00000139160	NS	NS	NS	S	NS	S	unchanged	gain	gain
DS1 (gain)	ENSG00000100346	ENSG00000164125	NS	NS	NS	S	NS	S	unchanged	gain	gain
DS1 (gain)	ENSG00000100380	ENSG00000166670	NS	NS	NS	S	NA	S	unchanged	gain	gain
DS1 (gain)	ENSG00000100380	ENSG00000289377	NS	NS	NS	S	NA	S	unchanged	gain	gain
DS1 (gain)	ENSG00000100417	ENSG00000151468	NS	NS	NS	S	NS	S	unchanged	gain	gain
DS1 (gain)	ENSG00000100445	ENSG00000101280	NS	NS	NS	S	NS	S	unchanged	gain	gain
DS1 (gain)	ENSG00000100445	ENSG00000277268	NS	NS	NS	S	NS	S	unchanged	gain	gain
DS1 (gain)	ENSG00000100445	ENSG00000289890	NS	NS	NS	S	NS	S	unchanged	gain	gain
DS1 (gain)	ENSG00000100473	ENSG00000255931	NS	NS	NS	S	NA	S	unchanged	gain	gain
DS1 (gain)	ENSG00000100577	ENSG00000135720	NS	NS	NS	S	NS	S	unchanged	gain	gain
DS1 (gain)	ENSG00000100629	ENSG00000248202	NS	NS	NS	S	NS	S	unchanged	gain	gain
DS1 (gain)	ENSG00000100802	ENSG00000144821	NS	NS	NS	S	NS	S	unchanged	gain	gain
DS1 (gain)	ENSG00000100836	ENSG00000180739	NS	NS	NS	S	NS	S	unchanged	gain	gain
DS1 (gain)	ENSG00000100852	ENSG00000165175	NS	NS	NS	S	NS	S	unchanged	gain	gain
DS1 (gain)	ENSG00000100902	ENSG00000134333	NS	NS	NS	S	NS	S	unchanged	gain	gain
DS1 (gain)	ENSG00000100916	ENSG00000133619	NS	NS	NS	S	NS	S	unchanged	gain	gain
DS1 (gain)	ENSG00000100968	ENSG00000103266	NS	NS	NS	S	NS	S	unchanged	gain	gain
DS1 (gain)	ENSG00000100983	ENSG00000122203	NS	NS	NS	S	NS	S	unchanged	gain	gain
DS1 (gain)	ENSG00000101084	ENSG00000137133	NS	NS	NS	S	NS	S	unchanged	gain	gain
DS1 (gain)	ENSG00000101109	ENSG00000147669	NS	NS	NS	S	NS	S	unchanged	gain	gain
DS1 (gain)	ENSG00000101109	ENSG00000156875	NS	NS	NS	S	NS	S	unchanged	gain	gain
DS1 (gain)	ENSG00000101134	ENSG00000237054	NS	NS	NS	S	NS	S	unchanged	gain	gain
DS1 (gain)	ENSG00000101144	ENSG00000163864	NS	NS	NS	S	NS	S	unchanged	gain	gain
DS1 (gain)	ENSG00000101150	ENSG00000132639	NS	NS	NS	S	NS	S	unchanged	gain	gain
DS1 (gain)	ENSG00000101150	ENSG00000154978	NS	NS	NS	S	NS	S	unchanged	gain	gain
DS1 (gain)	ENSG00000101180	ENSG00000188501	NA	NA	NS	S	NA	S	unchanged	gain	gain
DS1 (gain)	ENSG00000101199	ENSG00000144591	NS	NS	NS	S	NS	S	unchanged	gain	gain
DS1 (gain)	ENSG00000101210	ENSG00000136492	NS	NS	NS	S	NS	S	unchanged	gain	gain
DS1 (gain)	ENSG00000101213	ENSG00000141682	NS	NS	NS	S	NS	S	unchanged	gain	gain
DS1 (gain)	ENSG00000101307	ENSG00000172568	NA	NA	NS	S	NA	S	unchanged	gain	gain
DS1 (gain)	ENSG00000101347	ENSG00000165801	NS	NS	NS	S	NS	S	unchanged	gain	gain
DS1 (gain)	ENSG00000101440	ENSG00000205890	NA	NA	NS	S	NA	S	unchanged	gain	gain
DS1 (gain)	ENSG00000101605	ENSG00000228784	NA	NA	NS	S	NS	S	unchanged	gain	gain
DS1 (gain)	ENSG00000101639	ENSG00000166797	NS	NS	NS	S	NS	S	unchanged	gain	gain
DS1 (gain)	ENSG00000101654	ENSG00000165801	NS	NS	NS	S	NS	S	unchanged	gain	gain
DS1 (gain)	ENSG00000101654	ENSG00000268658	NS	NS	NS	S	NS	S	unchanged	gain	gain
DS1 (gain)	ENSG00000101888	ENSG00000107438	NS	NS	NS	S	NS	S	unchanged	gain	gain
DS1 (gain)	ENSG00000102001	ENSG00000214145	NA	NA	NS	S	NS	S	unchanged	gain	gain
DS1 (gain)	ENSG00000102001	ENSG00000236754	NA	NA	NS	S	NA	S	unchanged	gain	gain
DS1 (gain)	ENSG00000102001	ENSG00000243055	NA	NA	NA	S	NA	S	unchanged	gain	gain
DS1 (gain)	ENSG00000102001	ENSG00000260792	NA	NA	NA	S	NS	S	unchanged	gain	gain
DS1 (gain)	ENSG00000102001	ENSG00000266973	NA	NA	NA	S	NA	S	unchanged	gain	gain
DS1 (gain)	ENSG00000102001	ENSG00000268614	NA	NA	NS	S	NS	S	unchanged	gain	gain
DS1 (gain)	ENSG00000102001	ENSG00000269043	NA	NA	NS	S	NA	S	unchanged	gain	gain
DS1 (gain)	ENSG00000102001	ENSG00000272088	NA	NA	NA	S	NA	S	unchanged	gain	gain
DS1 (gain)	ENSG00000102001	ENSG00000275383	NA	NA	NS	S	NS	S	unchanged	gain	gain
DS1 (gain)	ENSG00000102001	ENSG00000277020	NA	NA	NA	S	NA	S	unchanged	gain	gain
DS1 (gain)	ENSG00000102001	ENSG00000287132	NA	NA	NS	S	NA	S	unchanged	gain	gain
DS1 (gain)	ENSG00000102100	ENSG00000110651	NS	NS	NS	S	NS	S	unchanged	gain	gain
DS1 (gain)	ENSG00000102144	ENSG00000136866	NS	NS	NS	S	NS	S	unchanged	gain	gain
DS1 (gain)	ENSG00000102230	ENSG00000115042	NS	NS	NS	S	NA	S	unchanged	gain	gain
DS1 (gain)	ENSG00000102390	ENSG00000254973	NA	NA	NS	S	NS	S	unchanged	gain	gain
DS1 (gain)	ENSG00000102393	ENSG00000144199	NS	NS	NS	S	NS	S	unchanged	gain	gain
DS1 (gain)	ENSG00000102401	ENSG00000128567	NS	NS	NS	S	NS	S	unchanged	gain	gain
DS1 (gain)	ENSG00000102401	ENSG00000146540	NS	NS	NS	S	NS	S	unchanged	gain	gain
DS1 (gain)	ENSG00000102466	ENSG00000256271	NA	NA	NA	S	NA	S	unchanged	gain	gain
DS1 (gain)	ENSG00000102575	ENSG00000156256	NS	NS	NS	S	NS	S	unchanged	gain	gain
DS1 (gain)	ENSG00000102580	ENSG00000110108	NS	NS	NS	S	NS	S	unchanged	gain	gain
DS1 (gain)	ENSG00000102760	ENSG00000132879	NS	NS	NS	S	NS	S	unchanged	gain	gain
DS1 (gain)	ENSG00000102802	ENSG00000144224	NS	NS	NS	S	NS	S	unchanged	gain	gain
DS1 (gain)	ENSG00000102804	ENSG00000135537	NS	NS	NS	S	NS	S	unchanged	gain	gain
DS1 (gain)	ENSG00000102854	ENSG00000231616	NS	NS	NS	S	NA	S	unchanged	gain	gain
DS1 (gain)	ENSG00000102931	ENSG00000124702	NS	NS	NS	S	NS	S	unchanged	gain	gain
DS1 (gain)	ENSG00000103037	ENSG00000113749	NS	NS	NA	S	NS	S	unchanged	gain	gain
DS1 (gain)	ENSG00000103037	ENSG00000176402	NS	NS	NS	S	NA	S	unchanged	gain	gain
DS1 (gain)	ENSG00000103037	ENSG00000179542	NS	NS	NA	S	NS	S	unchanged	gain	gain
DS1 (gain)	ENSG00000103037	ENSG00000257042	NS	NS	NA	S	NA	S	unchanged	gain	gain
DS1 (gain)	ENSG00000103037	ENSG00000274874	NS	NS	NS	S	NA	S	unchanged	gain	gain
DS1 (gain)	ENSG00000103037	ENSG00000286880	NS	NS	NA	S	NS	S	unchanged	gain	gain
DS1 (gain)	ENSG00000103047	ENSG00000104432	NS	NS	NS	S	NS	S	unchanged	gain	gain
DS1 (gain)	ENSG00000103067	ENSG00000128789	NS	NS	NS	S	NS	S	unchanged	gain	gain
DS1 (gain)	ENSG00000103089	ENSG00000126698	NA	NA	NS	S	NS	S	unchanged	gain	gain
DS1 (gain)	ENSG00000103126	ENSG00000163157	NS	NS	NS	S	NS	S	unchanged	gain	gain
DS1 (gain)	ENSG00000103174	ENSG00000137161	NS	NS	NS	S	NS	S	unchanged	gain	gain
DS1 (gain)	ENSG00000103227	ENSG00000242611	NS	NS	NS	S	NA	S	unchanged	gain	gain
DS1 (gain)	ENSG00000103227	ENSG00000247595	NA	NA	NS	S	NA	S	unchanged	gain	gain
DS1 (gain)	ENSG00000103241	ENSG00000142039	NS	NS	NS	S	NA	S	unchanged	gain	gain
DS1 (gain)	ENSG00000103269	ENSG00000105509	NS	NS	NS	S	NA	S	unchanged	gain	gain
DS1 (gain)	ENSG00000103316	ENSG00000156049	NS	NS	NS	S	NS	S	unchanged	gain	gain
DS1 (gain)	ENSG00000103426	ENSG00000204183	NS	NS	NS	S	NS	S	unchanged	gain	gain
DS1 (gain)	ENSG00000103426	ENSG00000227388	NA	NA	NA	S	NS	S	unchanged	gain	gain
DS1 (gain)	ENSG00000103510	ENSG00000135185	NS	NS	NS	S	NS	S	unchanged	gain	gain
DS1 (gain)	ENSG00000103942	ENSG00000136197	NS	NS	NS	S	NS	S	unchanged	gain	gain
DS1 (gain)	ENSG00000103942	ENSG00000166889	NS	NS	NS	S	NS	S	unchanged	gain	gain
DS1 (gain)	ENSG00000103978	ENSG00000136146	NS	NS	NS	S	NS	S	unchanged	gain	gain
DS1 (gain)	ENSG00000103995	ENSG00000113749	NS	NS	NA	S	NS	S	unchanged	gain	gain
DS1 (gain)	ENSG00000103995	ENSG00000176402	NS	NS	NS	S	NA	S	unchanged	gain	gain
DS1 (gain)	ENSG00000103995	ENSG00000179542	NS	NS	NA	S	NS	S	unchanged	gain	gain
DS1 (gain)	ENSG00000103995	ENSG00000257042	NS	NS	NA	S	NA	S	unchanged	gain	gain
DS1 (gain)	ENSG00000103995	ENSG00000266805	NS	NS	NA	S	NS	S	unchanged	gain	gain
DS1 (gain)	ENSG00000103995	ENSG00000274874	NS	NS	NS	S	NA	S	unchanged	gain	gain
DS1 (gain)	ENSG00000103995	ENSG00000286880	NS	NS	NA	S	NS	S	unchanged	gain	gain
DS1 (gain)	ENSG00000104133	ENSG00000125246	NS	NS	NS	S	NS	S	unchanged	gain	gain
DS1 (gain)	ENSG00000104221	ENSG00000151025	NS	NS	NS	S	NS	S	unchanged	gain	gain
DS1 (gain)	ENSG00000104290	ENSG00000226754	NS	NS	NS	S	NS	S	unchanged	gain	gain
DS1 (gain)	ENSG00000104290	ENSG00000254833	NA	NA	NS	S	NA	S	unchanged	gain	gain
DS1 (gain)	ENSG00000104324	ENSG00000148481	NS	NS	NS	S	NS	S	unchanged	gain	gain
DS1 (gain)	ENSG00000104368	ENSG00000115207	NS	NS	NS	S	NS	S	unchanged	gain	gain
DS1 (gain)	ENSG00000104415	ENSG00000273416	NS	NS	NS	S	NS	S	unchanged	gain	gain
DS1 (gain)	ENSG00000104415	ENSG00000285632	NS	NS	NA	S	NA	S	unchanged	gain	gain
DS1 (gain)	ENSG00000104497	ENSG00000136295	NS	NS	NS	S	NS	S	unchanged	gain	gain
DS1 (gain)	ENSG00000104728	ENSG00000261915	NS	NS	NS	S	NS	S	unchanged	gain	gain
DS1 (gain)	ENSG00000104818	ENSG00000289076	NS	NS	NS	S	NS	S	unchanged	gain	gain
DS1 (gain)	ENSG00000104826	ENSG00000143061	NS	NS	NS	S	NA	S	unchanged	gain	gain
DS1 (gain)	ENSG00000104826	ENSG00000163694	NS	NS	NS	S	NA	S	unchanged	gain	gain
DS1 (gain)	ENSG00000104826	ENSG00000164604	NS	NS	NS	S	NA	S	unchanged	gain	gain
DS1 (gain)	ENSG00000104833	ENSG00000130208	NS	NS	NS	S	NS	S	unchanged	gain	gain
DS1 (gain)	ENSG00000104883	ENSG00000236882	NS	NS	NS	S	NS	S	unchanged	gain	gain
DS1 (gain)	ENSG00000104904	ENSG00000107485	NS	NS	NS	S	NS	S	unchanged	gain	gain
DS1 (gain)	ENSG00000104946	ENSG00000133884	NS	NS	NS	S	NS	S	unchanged	gain	gain
DS1 (gain)	ENSG00000104964	ENSG00000108424	NS	NS	NS	S	NS	S	unchanged	gain	gain
DS1 (gain)	ENSG00000104964	ENSG00000125871	NS	NS	NS	S	NS	S	unchanged	gain	gain
DS1 (gain)	ENSG00000104979	ENSG00000132424	NS	NS	NS	S	NS	S	unchanged	gain	gain
DS1 (gain)	ENSG00000104979	ENSG00000160188	NA	NA	NS	S	NS	S	unchanged	gain	gain
DS1 (gain)	ENSG00000105048	ENSG00000243926	NS	NS	NS	S	NS	S	unchanged	gain	gain
DS1 (gain)	ENSG00000105058	ENSG00000137310	NS	NS	NS	S	NS	S	unchanged	gain	gain
DS1 (gain)	ENSG00000105171	ENSG00000162300	NS	NS	NS	S	NS	S	unchanged	gain	gain
DS1 (gain)	ENSG00000105193	ENSG00000160325	NS	NS	NS	S	NS	S	unchanged	gain	gain
DS1 (gain)	ENSG00000105197	ENSG00000249035	NS	NS	NS	S	NS	S	unchanged	gain	gain
DS1 (gain)	ENSG00000105219	ENSG00000125744	NS	NS	NS	S	NS	S	unchanged	gain	gain
DS1 (gain)	ENSG00000105219	ENSG00000162267	NS	NS	NS	S	NA	S	unchanged	gain	gain
DS1 (gain)	ENSG00000105219	ENSG00000277144	NS	NS	NS	S	NS	S	unchanged	gain	gain
DS1 (gain)	ENSG00000105220	ENSG00000171931	NS	NS	NS	S	NS	S	unchanged	gain	gain
DS1 (gain)	ENSG00000105270	ENSG00000167711	NS	NS	NS	S	NS	S	unchanged	gain	gain
DS1 (gain)	ENSG00000105427	ENSG00000114391	NS	NS	NS	S	NS	S	unchanged	gain	gain
DS1 (gain)	ENSG00000105467	ENSG00000138400	NS	NS	NS	S	NS	S	unchanged	gain	gain
DS1 (gain)	ENSG00000105467	ENSG00000170748	NA	NA	NS	S	NS	S	unchanged	gain	gain
DS1 (gain)	ENSG00000105499	ENSG00000138193	NS	NS	NS	S	NS	S	unchanged	gain	gain
DS1 (gain)	ENSG00000105518	ENSG00000108424	NS	NS	NS	S	NS	S	unchanged	gain	gain
DS1 (gain)	ENSG00000105518	ENSG00000159164	NS	NS	NS	S	NS	S	unchanged	gain	gain
DS1 (gain)	ENSG00000105518	ENSG00000165948	NS	NS	NS	S	NS	S	unchanged	gain	gain
DS1 (gain)	ENSG00000105538	ENSG00000106018	NA	NA	NS	S	NA	S	unchanged	gain	gain
DS1 (gain)	ENSG00000105538	ENSG00000142405	NS	NS	NA	S	NS	S	unchanged	gain	gain
DS1 (gain)	ENSG00000105549	ENSG00000215915	NA	NA	NA	S	NS	S	unchanged	gain	gain
DS1 (gain)	ENSG00000105559	ENSG00000128165	NS	NS	NS	S	NS	S	unchanged	gain	gain
DS1 (gain)	ENSG00000105613	ENSG00000162981	NS	NS	NS	S	NS	S	unchanged	gain	gain
DS1 (gain)	ENSG00000105613	ENSG00000163516	NS	NS	NS	S	NS	S	unchanged	gain	gain
DS1 (gain)	ENSG00000105655	ENSG00000156574	NA	NA	NS	S	NA	S	unchanged	gain	gain
DS1 (gain)	ENSG00000105792	ENSG00000106479	NS	NS	NS	S	NS	S	unchanged	gain	gain
DS1 (gain)	ENSG00000105808	ENSG00000138231	NS	NS	NS	S	NS	S	unchanged	gain	gain
DS1 (gain)	ENSG00000105835	ENSG00000166173	NS	NS	NS	S	NS	S	unchanged	gain	gain
DS1 (gain)	ENSG00000105887	ENSG00000286237	NS	NS	NS	S	NS	S	unchanged	gain	gain
DS1 (gain)	ENSG00000105929	ENSG00000264932	NA	NA	NA	S	NA	S	unchanged	gain	gain
DS1 (gain)	ENSG00000105939	ENSG00000224310	NA	NA	NS	S	NS	S	unchanged	gain	gain
DS1 (gain)	ENSG00000105991	ENSG00000115297	NS	NS	NS	S	NA	S	unchanged	gain	gain
DS1 (gain)	ENSG00000105991	ENSG00000116095	NS	NS	NS	S	NA	S	unchanged	gain	gain
DS1 (gain)	ENSG00000105991	ENSG00000155903	NS	NS	NS	S	NA	S	unchanged	gain	gain
DS1 (gain)	ENSG00000106025	ENSG00000231105	NS	NS	NS	S	NS	S	unchanged	gain	gain
DS1 (gain)	ENSG00000106052	ENSG00000114812	NS	NS	NS	S	NS	S	unchanged	gain	gain
DS1 (gain)	ENSG00000106070	ENSG00000146540	NS	NS	NS	S	NS	S	unchanged	gain	gain
DS1 (gain)	ENSG00000106123	ENSG00000137338	NS	NS	NS	S	NS	S	unchanged	gain	gain
DS1 (gain)	ENSG00000106123	ENSG00000223393	NS	NS	NS	S	NS	S	unchanged	gain	gain
DS1 (gain)	ENSG00000106153	ENSG00000125459	NS	NS	NS	S	NS	S	unchanged	gain	gain
DS1 (gain)	ENSG00000106178	ENSG00000112763	NA	NA	NS	S	NS	S	unchanged	gain	gain
DS1 (gain)	ENSG00000106178	ENSG00000139351	NA	NA	NS	S	NS	S	unchanged	gain	gain
DS1 (gain)	ENSG00000106263	ENSG00000185432	NS	NS	NS	S	NS	S	unchanged	gain	gain
DS1 (gain)	ENSG00000106290	ENSG00000144596	NS	NS	NS	S	NS	S	unchanged	gain	gain
DS1 (gain)	ENSG00000106327	ENSG00000135679	NS	NS	NS	S	NS	S	unchanged	gain	gain
DS1 (gain)	ENSG00000106336	ENSG00000150093	NS	NS	NS	S	NS	S	unchanged	gain	gain
DS1 (gain)	ENSG00000106384	ENSG00000136274	NA	NA	NA	S	NS	S	unchanged	gain	gain
DS1 (gain)	ENSG00000106384	ENSG00000164142	NA	NA	NA	S	NS	S	unchanged	gain	gain
DS1 (gain)	ENSG00000106415	ENSG00000196503	NS	NS	NS	S	NA	S	unchanged	gain	gain
DS1 (gain)	ENSG00000106483	ENSG00000136274	NS	NS	NS	S	NS	S	unchanged	gain	gain
DS1 (gain)	ENSG00000106537	ENSG00000143630	NS	NS	NS	S	NS	S	unchanged	gain	gain
DS1 (gain)	ENSG00000106546	ENSG00000283201	NS	NS	NA	S	NS	S	unchanged	gain	gain
DS1 (gain)	ENSG00000106571	ENSG00000271810	NS	NS	NS	S	NS	S	unchanged	gain	gain
DS1 (gain)	ENSG00000106636	ENSG00000175711	NS	NS	NS	S	NS	S	unchanged	gain	gain
DS1 (gain)	ENSG00000106665	ENSG00000145354	NS	NS	NS	S	NS	S	unchanged	gain	gain
DS1 (gain)	ENSG00000106665	ENSG00000166889	NS	NS	NS	S	NS	S	unchanged	gain	gain
DS1 (gain)	ENSG00000106688	ENSG00000140848	NS	NS	NS	S	NS	S	unchanged	gain	gain
DS1 (gain)	ENSG00000106829	ENSG00000108839	NS	NS	NS	S	NS	S	unchanged	gain	gain
DS1 (gain)	ENSG00000107021	ENSG00000267228	NA	NA	NS	S	NS	S	unchanged	gain	gain
DS1 (gain)	ENSG00000107036	ENSG00000172000	NS	NS	NS	S	NS	S	unchanged	gain	gain
DS1 (gain)	ENSG00000107105	ENSG00000132254	NS	NS	NS	S	NS	S	unchanged	gain	gain
DS1 (gain)	ENSG00000107165	ENSG00000115297	NS	NS	NS	S	NS	S	unchanged	gain	gain
DS1 (gain)	ENSG00000107165	ENSG00000115808	NS	NS	NS	S	NS	S	unchanged	gain	gain
DS1 (gain)	ENSG00000107165	ENSG00000266086	NS	NS	NS	S	NS	S	unchanged	gain	gain
DS1 (gain)	ENSG00000107185	ENSG00000135185	NS	NS	NS	S	NS	S	unchanged	gain	gain
DS1 (gain)	ENSG00000107282	ENSG00000115194	NS	NS	NS	S	NS	S	unchanged	gain	gain
DS1 (gain)	ENSG00000107371	ENSG00000187135	NA	NA	NS	S	NA	S	unchanged	gain	gain
DS1 (gain)	ENSG00000107443	ENSG00000203883	NS	NS	NS	S	NS	S	unchanged	gain	gain
DS1 (gain)	ENSG00000107719	ENSG00000131471	NS	NS	NS	S	NS	S	unchanged	gain	gain
DS1 (gain)	ENSG00000107796	ENSG00000116752	NS	NS	NS	S	NS	S	unchanged	gain	gain
DS1 (gain)	ENSG00000107872	ENSG00000129474	NS	NS	NS	S	NS	S	unchanged	gain	gain
DS1 (gain)	ENSG00000108100	ENSG00000110218	NS	NS	NS	S	NS	S	unchanged	gain	gain
DS1 (gain)	ENSG00000108239	ENSG00000146859	NS	NS	NS	S	NS	S	unchanged	gain	gain
DS1 (gain)	ENSG00000108298	ENSG00000114107	NS	NS	NS	S	NS	S	unchanged	gain	gain
DS1 (gain)	ENSG00000108405	ENSG00000225756	NS	NS	NA	S	NA	S	unchanged	gain	gain
DS1 (gain)	ENSG00000108424	ENSG00000125871	NS	NS	NS	S	NS	S	unchanged	gain	gain
DS1 (gain)	ENSG00000108433	ENSG00000116141	NS	NS	NS	S	NS	S	unchanged	gain	gain
DS1 (gain)	ENSG00000108511	ENSG00000167046	NS	NS	NS	S	NS	S	unchanged	gain	gain
DS1 (gain)	ENSG00000108515	ENSG00000160613	NS	NS	NS	S	NS	S	unchanged	gain	gain
DS1 (gain)	ENSG00000108561	ENSG00000128578	NS	NS	NS	S	NS	S	unchanged	gain	gain
DS1 (gain)	ENSG00000108590	ENSG00000213963	NS	NS	NS	S	NS	S	unchanged	gain	gain
DS1 (gain)	ENSG00000108592	ENSG00000287408	NS	NS	NS	S	NS	S	unchanged	gain	gain
DS1 (gain)	ENSG00000108639	ENSG00000114251	NS	NS	NS	S	NS	S	unchanged	gain	gain
DS1 (gain)	ENSG00000108830	ENSG00000287190	NS	NS	NS	S	NA	S	unchanged	gain	gain
DS1 (gain)	ENSG00000108839	ENSG00000175697	NS	NS	NS	S	NS	S	unchanged	gain	gain
DS1 (gain)	ENSG00000108953	ENSG00000130529	NS	NS	NS	S	NS	S	unchanged	gain	gain
DS1 (gain)	ENSG00000108984	ENSG00000149646	NS	NS	NS	S	NS	S	unchanged	gain	gain
DS1 (gain)	ENSG00000109163	ENSG00000138669	NS	NS	NS	S	NS	S	unchanged	gain	gain
DS1 (gain)	ENSG00000109475	ENSG00000111145	NS	NS	NS	S	NS	S	unchanged	gain	gain
DS1 (gain)	ENSG00000109654	ENSG00000177558	NA	NA	NA	S	NA	S	unchanged	gain	gain
DS1 (gain)	ENSG00000109685	ENSG00000156136	NS	NS	NS	S	NS	S	unchanged	gain	gain
DS1 (gain)	ENSG00000109685	ENSG00000165905	NS	NS	NS	S	NS	S	unchanged	gain	gain
DS1 (gain)	ENSG00000109787	ENSG00000154710	NS	NS	NS	S	NS	S	unchanged	gain	gain
DS1 (gain)	ENSG00000109832	ENSG00000112303	NA	NA	NS	S	NS	S	unchanged	gain	gain
DS1 (gain)	ENSG00000109832	ENSG00000251307	NA	NA	NA	S	NS	S	unchanged	gain	gain
DS1 (gain)	ENSG00000109832	ENSG00000264486	NA	NA	NS	S	NS	S	unchanged	gain	gain
DS1 (gain)	ENSG00000109861	ENSG00000134871	NS	NS	NS	S	NS	S	unchanged	gain	gain
DS1 (gain)	ENSG00000109944	ENSG00000257829	NS	NS	NS	S	NS	S	unchanged	gain	gain
DS1 (gain)	ENSG00000110011	ENSG00000162819	NS	NS	NS	S	NS	S	unchanged	gain	gain
DS1 (gain)	ENSG00000110076	ENSG00000144821	NS	NS	NS	S	NS	S	unchanged	gain	gain
DS1 (gain)	ENSG00000110108	ENSG00000165948	NS	NS	NS	S	NS	S	unchanged	gain	gain
DS1 (gain)	ENSG00000110435	ENSG00000286237	NS	NS	NS	S	NS	S	unchanged	gain	gain
DS1 (gain)	ENSG00000110665	ENSG00000271778	NS	NS	NA	S	NS	S	unchanged	gain	gain
DS1 (gain)	ENSG00000110693	ENSG00000225756	NS	NS	NS	S	NS	S	unchanged	gain	gain
DS1 (gain)	ENSG00000110768	ENSG00000132207	NS	NS	NS	S	NS	S	unchanged	gain	gain
DS1 (gain)	ENSG00000110811	ENSG00000129657	NS	NS	NS	S	NS	S	unchanged	gain	gain
DS1 (gain)	ENSG00000110900	ENSG00000161180	NS	NS	NS	S	NS	S	unchanged	gain	gain
DS1 (gain)	ENSG00000111087	ENSG00000160883	NS	NS	NA	S	NA	S	unchanged	gain	gain
DS1 (gain)	ENSG00000111087	ENSG00000165799	NA	NA	NS	S	NS	S	unchanged	gain	gain
DS1 (gain)	ENSG00000111087	ENSG00000206113	NS	NS	NS	S	NS	S	unchanged	gain	gain
DS1 (gain)	ENSG00000111087	ENSG00000224969	NA	NA	NA	S	NA	S	unchanged	gain	gain
DS1 (gain)	ENSG00000111087	ENSG00000248596	NS	NS	NA	S	NS	S	unchanged	gain	gain
DS1 (gain)	ENSG00000111087	ENSG00000258588	NA	NA	NA	S	NA	S	unchanged	gain	gain
DS1 (gain)	ENSG00000111087	ENSG00000258952	NS	NS	NA	S	NS	S	unchanged	gain	gain
DS1 (gain)	ENSG00000111087	ENSG00000272858	NS	NS	NS	S	NS	S	unchanged	gain	gain
DS1 (gain)	ENSG00000111087	ENSG00000273243	NS	NS	NS	S	NS	S	unchanged	gain	gain
DS1 (gain)	ENSG00000111087	ENSG00000278703	NA	NA	NA	S	NS	S	unchanged	gain	gain
DS1 (gain)	ENSG00000111087	ENSG00000280587	NS	NS	NS	S	NS	S	unchanged	gain	gain
DS1 (gain)	ENSG00000111087	ENSG00000287100	NS	NS	NS	S	NS	S	unchanged	gain	gain
DS1 (gain)	ENSG00000111145	ENSG00000115414	NS	NS	NS	S	NS	S	unchanged	gain	gain
DS1 (gain)	ENSG00000111254	ENSG00000262880	NA	NA	NA	S	NS	S	unchanged	gain	gain
DS1 (gain)	ENSG00000111364	ENSG00000124155	NS	NS	NS	S	NS	S	unchanged	gain	gain
DS1 (gain)	ENSG00000111602	ENSG00000237505	NS	NS	NS	S	NS	S	unchanged	gain	gain
DS1 (gain)	ENSG00000111700	ENSG00000171435	NS	NS	NA	S	NS	S	unchanged	gain	gain
DS1 (gain)	ENSG00000111700	ENSG00000260213	NA	NA	NA	S	NA	S	unchanged	gain	gain
DS1 (gain)	ENSG00000111725	ENSG00000148634	NS	NS	NS	S	NS	S	unchanged	gain	gain
DS1 (gain)	ENSG00000111728	ENSG00000146530	NS	NS	NS	S	NS	S	unchanged	gain	gain
DS1 (gain)	ENSG00000111731	ENSG00000149257	NS	NS	NS	S	NS	S	unchanged	gain	gain
DS1 (gain)	ENSG00000111785	ENSG00000117400	NS	NS	NS	S	NS	S	unchanged	gain	gain
DS1 (gain)	ENSG00000111785	ENSG00000160951	NS	NS	NS	S	NS	S	unchanged	gain	gain
DS1 (gain)	ENSG00000111790	ENSG00000115596	NS	NS	NS	S	NS	S	unchanged	gain	gain
DS1 (gain)	ENSG00000111843	ENSG00000146112	NS	NS	NS	S	NS	S	unchanged	gain	gain
DS1 (gain)	ENSG00000111846	ENSG00000115966	NS	NS	NS	S	NS	S	unchanged	gain	gain
DS1 (gain)	ENSG00000112130	ENSG00000145860	NS	NS	NS	S	NS	S	unchanged	gain	gain
DS1 (gain)	ENSG00000112280	ENSG00000287306	NA	NA	NA	S	NA	S	unchanged	gain	gain
DS1 (gain)	ENSG00000112303	ENSG00000115318	NA	NA	NS	S	NS	S	unchanged	gain	gain
DS1 (gain)	ENSG00000112303	ENSG00000228554	NA	NA	NA	S	NS	S	unchanged	gain	gain
DS1 (gain)	ENSG00000112308	ENSG00000131737	NS	NS	NA	S	NS	S	unchanged	gain	gain
DS1 (gain)	ENSG00000112335	ENSG00000159842	NS	NS	NS	S	NS	S	unchanged	gain	gain
DS1 (gain)	ENSG00000112339	ENSG00000163463	NS	NS	NS	S	NS	S	unchanged	gain	gain
DS1 (gain)	ENSG00000112486	ENSG00000170482	NS	NS	NA	S	NS	S	unchanged	gain	gain
DS1 (gain)	ENSG00000112531	ENSG00000147996	NS	NS	NS	S	NS	S	unchanged	gain	gain
DS1 (gain)	ENSG00000112559	ENSG00000131943	NS	NS	NS	S	NS	S	unchanged	gain	gain
DS1 (gain)	ENSG00000112679	ENSG00000137801	NS	NS	NS	S	NS	S	unchanged	gain	gain
DS1 (gain)	ENSG00000112759	ENSG00000167685	NS	NS	NS	S	NS	S	unchanged	gain	gain
DS1 (gain)	ENSG00000112763	ENSG00000118113	NA	NA	NS	S	NA	S	unchanged	gain	gain
DS1 (gain)	ENSG00000112763	ENSG00000161281	NS	NS	NA	S	NA	S	unchanged	gain	gain
DS1 (gain)	ENSG00000112763	ENSG00000172568	NA	NA	NS	S	NA	S	unchanged	gain	gain
DS1 (gain)	ENSG00000112763	ENSG00000239482	NA	NA	NA	S	NA	S	unchanged	gain	gain
DS1 (gain)	ENSG00000112763	ENSG00000246145	NS	NS	NA	S	NA	S	unchanged	gain	gain
DS1 (gain)	ENSG00000112763	ENSG00000256538	NS	NS	NA	S	NS	S	unchanged	gain	gain
DS1 (gain)	ENSG00000112763	ENSG00000262662	NA	NA	NS	S	NA	S	unchanged	gain	gain
DS1 (gain)	ENSG00000112763	ENSG00000267030	NS	NS	NS	S	NS	S	unchanged	gain	gain
DS1 (gain)	ENSG00000112763	ENSG00000269172	NA	NA	NA	S	NA	S	unchanged	gain	gain
DS1 (gain)	ENSG00000112763	ENSG00000276174	NA	NA	NA	S	NA	S	unchanged	gain	gain
DS1 (gain)	ENSG00000112763	ENSG00000285833	NA	NA	NA	S	NA	S	unchanged	gain	gain
DS1 (gain)	ENSG00000112763	ENSG00000287624	NA	NA	NA	S	NA	S	unchanged	gain	gain
DS1 (gain)	ENSG00000112763	ENSG00000289210	NS	NS	NS	S	NS	S	unchanged	gain	gain
DS1 (gain)	ENSG00000112851	ENSG00000131788	NS	NS	NS	S	NS	S	unchanged	gain	gain
DS1 (gain)	ENSG00000112851	ENSG00000136908	NS	NS	NS	S	NS	S	unchanged	gain	gain
DS1 (gain)	ENSG00000113048	ENSG00000116584	NS	NS	NS	S	NS	S	unchanged	gain	gain
DS1 (gain)	ENSG00000113140	ENSG00000132915	NS	NS	NS	S	NS	S	unchanged	gain	gain
DS1 (gain)	ENSG00000113161	ENSG00000163029	NS	NS	NS	S	NS	S	unchanged	gain	gain
DS1 (gain)	ENSG00000113161	ENSG00000164291	NS	NS	NS	S	NS	S	unchanged	gain	gain
DS1 (gain)	ENSG00000113196	ENSG00000156463	NA	NA	NS	S	NS	S	unchanged	gain	gain
DS1 (gain)	ENSG00000113209	ENSG00000164604	NS	NS	NS	S	NS	S	unchanged	gain	gain
DS1 (gain)	ENSG00000113249	ENSG00000205089	NS	NS	NA	S	NS	S	unchanged	gain	gain
DS1 (gain)	ENSG00000113328	ENSG00000163938	NS	NS	NS	S	NS	S	unchanged	gain	gain
DS1 (gain)	ENSG00000113407	ENSG00000151883	NS	NS	NS	S	NS	S	unchanged	gain	gain
DS1 (gain)	ENSG00000113555	ENSG00000275846	NA	NA	NS	S	NA	S	unchanged	gain	gain
DS1 (gain)	ENSG00000113580	ENSG00000157782	NS	NS	NS	S	NA	S	unchanged	gain	gain
DS1 (gain)	ENSG00000113583	ENSG00000116750	NS	NS	NS	S	NS	S	unchanged	gain	gain
DS1 (gain)	ENSG00000113739	ENSG00000164080	NS	NS	NS	S	NS	S	unchanged	gain	gain
DS1 (gain)	ENSG00000113739	ENSG00000166557	NS	NS	NS	S	NS	S	unchanged	gain	gain
DS1 (gain)	ENSG00000113749	ENSG00000117707	NS	NS	NA	S	NS	S	unchanged	gain	gain
DS1 (gain)	ENSG00000113749	ENSG00000132300	NS	NS	NA	S	NS	S	unchanged	gain	gain
DS1 (gain)	ENSG00000113761	ENSG00000287058	NA	NA	NA	S	NA	S	unchanged	gain	gain
DS1 (gain)	ENSG00000113790	ENSG00000134020	NS	NS	NS	S	NA	S	unchanged	gain	gain
DS1 (gain)	ENSG00000113790	ENSG00000270165	NA	NA	NA	S	NS	S	unchanged	gain	gain
DS1 (gain)	ENSG00000113810	ENSG00000233521	NS	NS	NS	S	NS	S	unchanged	gain	gain
DS1 (gain)	ENSG00000113811	ENSG00000137752	NS	NS	NS	S	NS	S	unchanged	gain	gain
DS1 (gain)	ENSG00000114062	ENSG00000136098	NS	NS	NS	S	NS	S	unchanged	gain	gain
DS1 (gain)	ENSG00000114115	ENSG00000142937	NS	NS	NS	S	NS	S	unchanged	gain	gain
DS1 (gain)	ENSG00000114120	ENSG00000115207	NS	NS	NS	S	NS	S	unchanged	gain	gain
DS1 (gain)	ENSG00000114125	ENSG00000157538	NS	NS	NS	S	NS	S	unchanged	gain	gain
DS1 (gain)	ENSG00000114251	ENSG00000122958	NS	NS	NS	S	NS	S	unchanged	gain	gain
DS1 (gain)	ENSG00000114473	ENSG00000146374	NS	NS	NS	S	NS	S	unchanged	gain	gain
DS1 (gain)	ENSG00000114650	ENSG00000166441	NS	NS	NS	S	NS	S	unchanged	gain	gain
DS1 (gain)	ENSG00000114656	ENSG00000162510	NS	NS	NS	S	NS	S	unchanged	gain	gain
DS1 (gain)	ENSG00000114767	ENSG00000120798	NS	NS	NS	S	NS	S	unchanged	gain	gain
DS1 (gain)	ENSG00000114784	ENSG00000120333	NS	NS	NS	S	NS	S	unchanged	gain	gain
DS1 (gain)	ENSG00000114790	ENSG00000187268	NA	NA	NS	S	NA	S	unchanged	gain	gain
DS1 (gain)	ENSG00000114923	ENSG00000144535	NS	NS	NS	S	NS	S	unchanged	gain	gain
DS1 (gain)	ENSG00000115128	ENSG00000187726	NA	NA	NS	S	NS	S	unchanged	gain	gain
DS1 (gain)	ENSG00000115128	ENSG00000272729	NA	NA	NA	S	NS	S	unchanged	gain	gain
DS1 (gain)	ENSG00000115137	ENSG00000289370	NS	NS	NS	S	NS	S	unchanged	gain	gain
DS1 (gain)	ENSG00000115194	ENSG00000154262	NS	NS	NS	S	NA	S	unchanged	gain	gain
DS1 (gain)	ENSG00000115318	ENSG00000228554	NA	NA	NA	S	NS	S	unchanged	gain	gain
DS1 (gain)	ENSG00000115353	ENSG00000274933	NS	NS	NS	S	NS	S	unchanged	gain	gain
DS1 (gain)	ENSG00000115353	ENSG00000275549	NS	NS	NS	S	NS	S	unchanged	gain	gain
DS1 (gain)	ENSG00000115446	ENSG00000283201	NS	NS	NA	S	NS	S	unchanged	gain	gain
DS1 (gain)	ENSG00000115504	ENSG00000128191	NS	NS	NS	S	NS	S	unchanged	gain	gain
DS1 (gain)	ENSG00000115561	ENSG00000160439	NS	NS	NS	S	NS	S	unchanged	gain	gain
DS1 (gain)	ENSG00000115568	ENSG00000149930	NS	NS	NS	S	NS	S	unchanged	gain	gain
DS1 (gain)	ENSG00000115596	ENSG00000157227	NS	NS	NS	S	NS	S	unchanged	gain	gain
DS1 (gain)	ENSG00000115598	ENSG00000233757	NS	NS	NA	S	NS	S	unchanged	gain	gain
DS1 (gain)	ENSG00000115718	ENSG00000142178	NS	NS	NS	S	NS	S	unchanged	gain	gain
DS1 (gain)	ENSG00000115718	ENSG00000146243	NS	NS	NS	S	NS	S	unchanged	gain	gain
DS1 (gain)	ENSG00000115750	ENSG00000273186	NS	NS	NS	S	NS	S	unchanged	gain	gain
DS1 (gain)	ENSG00000115758	ENSG00000154265	NS	NS	NS	S	NS	S	unchanged	gain	gain
DS1 (gain)	ENSG00000115806	ENSG00000151148	NS	NS	NS	S	NS	S	unchanged	gain	gain
DS1 (gain)	ENSG00000115808	ENSG00000175711	NS	NS	NS	S	NS	S	unchanged	gain	gain
DS1 (gain)	ENSG00000115896	ENSG00000225756	NS	NS	NS	S	NS	S	unchanged	gain	gain
DS1 (gain)	ENSG00000115942	ENSG00000122787	NS	NS	NA	S	NA	S	unchanged	gain	gain
DS1 (gain)	ENSG00000115942	ENSG00000136931	NS	NS	NS	S	NS	S	unchanged	gain	gain
DS1 (gain)	ENSG00000115942	ENSG00000173114	NS	NS	NS	S	NA	S	unchanged	gain	gain
DS1 (gain)	ENSG00000115942	ENSG00000224675	NA	NA	NA	S	NA	S	unchanged	gain	gain
DS1 (gain)	ENSG00000115942	ENSG00000231560	NS	NS	NS	S	NS	S	unchanged	gain	gain
DS1 (gain)	ENSG00000115942	ENSG00000231877	NS	NS	NS	S	NA	S	unchanged	gain	gain
DS1 (gain)	ENSG00000115942	ENSG00000235151	NA	NA	NS	S	NA	S	unchanged	gain	gain
DS1 (gain)	ENSG00000115942	ENSG00000259130	NA	NA	NA	S	NA	S	unchanged	gain	gain
DS1 (gain)	ENSG00000115942	ENSG00000260176	NS	NS	NA	S	NS	S	unchanged	gain	gain
DS1 (gain)	ENSG00000115942	ENSG00000272576	NS	NS	NS	S	NS	S	unchanged	gain	gain
DS1 (gain)	ENSG00000115942	ENSG00000273106	NS	NS	NS	S	NA	S	unchanged	gain	gain
DS1 (gain)	ENSG00000115942	ENSG00000287848	NA	NA	NA	S	NA	S	unchanged	gain	gain
DS1 (gain)	ENSG00000115966	ENSG00000123411	NS	NS	NS	S	NS	S	unchanged	gain	gain
DS1 (gain)	ENSG00000116016	ENSG00000255931	NS	NS	NS	S	NA	S	unchanged	gain	gain
DS1 (gain)	ENSG00000116132	ENSG00000277299	NS	NS	NS	S	NS	S	unchanged	gain	gain
DS1 (gain)	ENSG00000116132	ENSG00000285231	NA	NA	NA	S	NS	S	unchanged	gain	gain
DS1 (gain)	ENSG00000116176	ENSG00000205089	NA	NA	NS	S	NS	S	unchanged	gain	gain
DS1 (gain)	ENSG00000116521	ENSG00000164252	NS	NS	NS	S	NS	S	unchanged	gain	gain
DS1 (gain)	ENSG00000116717	ENSG00000156709	NS	NS	NS	S	NS	S	unchanged	gain	gain
DS1 (gain)	ENSG00000116752	ENSG00000134326	NS	NS	NS	S	NS	S	unchanged	gain	gain
DS1 (gain)	ENSG00000116830	ENSG00000119446	NS	NS	NS	S	NS	S	unchanged	gain	gain
DS1 (gain)	ENSG00000116833	ENSG00000149262	NS	NS	NS	S	NS	S	unchanged	gain	gain
DS1 (gain)	ENSG00000116981	ENSG00000196218	NS	NS	NS	S	NA	S	unchanged	gain	gain
DS1 (gain)	ENSG00000117009	ENSG00000121769	NS	NS	NS	S	NA	S	unchanged	gain	gain
DS1 (gain)	ENSG00000117122	ENSG00000236871	NS	NS	NS	S	NA	S	unchanged	gain	gain
DS1 (gain)	ENSG00000117122	ENSG00000276724	NS	NS	NS	S	NS	S	unchanged	gain	gain
DS1 (gain)	ENSG00000117308	ENSG00000137501	NS	NS	NS	S	NS	S	unchanged	gain	gain
DS1 (gain)	ENSG00000117318	ENSG00000185432	NS	NS	NS	S	NS	S	unchanged	gain	gain
DS1 (gain)	ENSG00000117477	ENSG00000223734	NS	NS	NS	S	NS	S	unchanged	gain	gain
DS1 (gain)	ENSG00000117479	ENSG00000157551	NS	NS	NS	S	NA	S	unchanged	gain	gain
DS1 (gain)	ENSG00000117586	ENSG00000125534	NS	NS	NS	S	NS	S	unchanged	gain	gain
DS1 (gain)	ENSG00000117602	ENSG00000141568	NS	NS	NS	S	NS	S	unchanged	gain	gain
DS1 (gain)	ENSG00000117707	ENSG00000176402	NS	NS	NS	S	NA	S	unchanged	gain	gain
DS1 (gain)	ENSG00000117707	ENSG00000257042	NS	NS	NA	S	NA	S	unchanged	gain	gain
DS1 (gain)	ENSG00000117707	ENSG00000266805	NS	NS	NA	S	NS	S	unchanged	gain	gain
DS1 (gain)	ENSG00000117707	ENSG00000274874	NS	NS	NS	S	NA	S	unchanged	gain	gain
DS1 (gain)	ENSG00000118096	ENSG00000273156	NS	NS	NS	S	NS	S	unchanged	gain	gain
DS1 (gain)	ENSG00000118113	ENSG00000139351	NA	NA	NS	S	NA	S	unchanged	gain	gain
DS1 (gain)	ENSG00000118156	ENSG00000138035	NS	NS	NS	S	NS	S	unchanged	gain	gain
DS1 (gain)	ENSG00000118156	ENSG00000166359	NS	NS	NS	S	NS	S	unchanged	gain	gain
DS1 (gain)	ENSG00000118197	ENSG00000118276	NS	NS	NS	S	NS	S	unchanged	gain	gain
DS1 (gain)	ENSG00000118200	ENSG00000149488	NS	NS	NS	S	NS	S	unchanged	gain	gain
DS1 (gain)	ENSG00000118257	ENSG00000124535	NS	NS	NS	S	NS	S	unchanged	gain	gain
DS1 (gain)	ENSG00000118307	ENSG00000223901	NS	NS	NS	S	NA	S	unchanged	gain	gain
DS1 (gain)	ENSG00000118307	ENSG00000234235	NA	NA	NS	S	NA	S	unchanged	gain	gain
DS1 (gain)	ENSG00000118418	ENSG00000168778	NS	NS	NS	S	NS	S	unchanged	gain	gain
DS1 (gain)	ENSG00000118514	ENSG00000234776	NS	NS	NS	S	NS	S	unchanged	gain	gain
DS1 (gain)	ENSG00000118515	ENSG00000130703	NS	NS	NS	S	NS	S	unchanged	gain	gain
DS1 (gain)	ENSG00000118518	ENSG00000147119	NS	NS	NS	S	NS	S	unchanged	gain	gain
DS1 (gain)	ENSG00000118564	ENSG00000180185	NS	NS	NS	S	NS	S	unchanged	gain	gain
DS1 (gain)	ENSG00000118600	ENSG00000144451	NS	NS	NS	S	NS	S	unchanged	gain	gain
DS1 (gain)	ENSG00000118655	ENSG00000137807	NS	NS	NS	S	NS	S	unchanged	gain	gain
DS1 (gain)	ENSG00000118816	ENSG00000130733	NS	NS	NS	S	NS	S	unchanged	gain	gain
DS1 (gain)	ENSG00000119138	ENSG00000126767	NS	NS	NS	S	NS	S	unchanged	gain	gain
DS1 (gain)	ENSG00000119138	ENSG00000155090	NS	NS	NS	S	NS	S	unchanged	gain	gain
DS1 (gain)	ENSG00000119414	ENSG00000155329	NS	NS	NS	S	NS	S	unchanged	gain	gain
DS1 (gain)	ENSG00000119431	ENSG00000162521	NS	NS	NS	S	NS	S	unchanged	gain	gain
DS1 (gain)	ENSG00000119446	ENSG00000140750	NS	NS	NS	S	NS	S	unchanged	gain	gain
DS1 (gain)	ENSG00000119523	ENSG00000154582	NS	NS	NS	S	NS	S	unchanged	gain	gain
DS1 (gain)	ENSG00000119574	ENSG00000125384	NS	NS	NS	S	NS	S	unchanged	gain	gain
DS1 (gain)	ENSG00000119616	ENSG00000174514	NS	NS	NS	S	NS	S	unchanged	gain	gain
DS1 (gain)	ENSG00000119632	ENSG00000142173	NS	NS	NS	S	NS	S	unchanged	gain	gain
DS1 (gain)	ENSG00000119661	ENSG00000138111	NS	NS	NS	S	NS	S	unchanged	gain	gain
DS1 (gain)	ENSG00000119718	ENSG00000162599	NS	NS	NS	S	NS	S	unchanged	gain	gain
DS1 (gain)	ENSG00000119771	ENSG00000245293	NS	NS	NS	S	NS	S	unchanged	gain	gain
DS1 (gain)	ENSG00000119801	ENSG00000176928	NS	NS	NS	S	NS	S	unchanged	gain	gain
DS1 (gain)	ENSG00000119862	ENSG00000154429	NS	NS	NS	S	NS	S	unchanged	gain	gain
DS1 (gain)	ENSG00000119865	ENSG00000130943	NS	NS	NS	S	NS	S	unchanged	gain	gain
DS1 (gain)	ENSG00000119866	ENSG00000188133	NA	NA	NS	S	NA	S	unchanged	gain	gain
DS1 (gain)	ENSG00000119899	ENSG00000286572	NA	NA	NS	S	NA	S	unchanged	gain	gain
DS1 (gain)	ENSG00000119927	ENSG00000159873	NS	NS	NS	S	NS	S	unchanged	gain	gain
DS1 (gain)	ENSG00000120158	ENSG00000132640	NS	NS	NS	S	NS	S	unchanged	gain	gain
DS1 (gain)	ENSG00000120159	ENSG00000167642	NS	NS	NS	S	NS	S	unchanged	gain	gain
DS1 (gain)	ENSG00000120253	ENSG00000166206	NS	NS	NS	S	NS	S	unchanged	gain	gain
DS1 (gain)	ENSG00000120278	ENSG00000187268	NA	NA	NS	S	NA	S	unchanged	gain	gain
DS1 (gain)	ENSG00000120278	ENSG00000196503	NS	NS	NS	S	NA	S	unchanged	gain	gain
DS1 (gain)	ENSG00000120334	ENSG00000172789	NS	NS	NS	S	NS	S	unchanged	gain	gain
DS1 (gain)	ENSG00000120458	ENSG00000143882	NS	NS	NS	S	NS	S	unchanged	gain	gain
DS1 (gain)	ENSG00000120675	ENSG00000130147	NS	NS	NS	S	NS	S	unchanged	gain	gain
DS1 (gain)	ENSG00000120686	ENSG00000167733	NS	NS	NS	S	NS	S	unchanged	gain	gain
DS1 (gain)	ENSG00000120708	ENSG00000153879	NS	NS	NS	S	NS	S	unchanged	gain	gain
DS1 (gain)	ENSG00000120725	ENSG00000162695	NS	NS	NS	S	NS	S	unchanged	gain	gain
DS1 (gain)	ENSG00000120742	ENSG00000130733	NS	NS	NS	S	NS	S	unchanged	gain	gain
DS1 (gain)	ENSG00000120742	ENSG00000155876	NS	NS	NS	S	NS	S	unchanged	gain	gain
DS1 (gain)	ENSG00000120875	ENSG00000280241	NS	NS	NS	S	NA	S	unchanged	gain	gain
DS1 (gain)	ENSG00000120949	ENSG00000171916	NA	NA	NS	S	NS	S	unchanged	gain	gain
DS1 (gain)	ENSG00000120949	ENSG00000184374	NS	NS	NS	S	NS	S	unchanged	gain	gain
DS1 (gain)	ENSG00000121073	ENSG00000144152	NS	NS	NS	S	NS	S	unchanged	gain	gain
DS1 (gain)	ENSG00000121350	ENSG00000182393	NA	NA	NS	S	NS	S	unchanged	gain	gain
DS1 (gain)	ENSG00000121766	ENSG00000150990	NS	NS	NS	S	NS	S	unchanged	gain	gain
DS1 (gain)	ENSG00000121774	ENSG00000132323	NS	NS	NS	S	NS	S	unchanged	gain	gain
DS1 (gain)	ENSG00000121989	ENSG00000122728	NS	NS	NS	S	NS	S	unchanged	gain	gain
DS1 (gain)	ENSG00000121989	ENSG00000124019	NA	NA	NS	S	NA	S	unchanged	gain	gain
DS1 (gain)	ENSG00000122406	ENSG00000272049	NA	NA	NS	S	NA	S	unchanged	gain	gain
DS1 (gain)	ENSG00000122543	ENSG00000136383	NA	NA	NS	S	NA	S	unchanged	gain	gain
DS1 (gain)	ENSG00000122543	ENSG00000215915	NA	NA	NS	S	NA	S	unchanged	gain	gain
DS1 (gain)	ENSG00000122550	ENSG00000157064	NS	NS	NS	S	NS	S	unchanged	gain	gain
DS1 (gain)	ENSG00000122696	ENSG00000160410	NS	NS	NS	S	NS	S	unchanged	gain	gain
DS1 (gain)	ENSG00000122877	ENSG00000260401	NS	NS	NS	S	NS	S	unchanged	gain	gain
DS1 (gain)	ENSG00000123064	ENSG00000134644	NS	NS	NS	S	NS	S	unchanged	gain	gain
DS1 (gain)	ENSG00000123572	ENSG00000170482	NA	NA	NA	S	NS	S	unchanged	gain	gain
DS1 (gain)	ENSG00000123636	ENSG00000134030	NS	NS	NS	S	NS	S	unchanged	gain	gain
DS1 (gain)	ENSG00000123836	ENSG00000150556	NS	NS	NS	S	NS	S	unchanged	gain	gain
DS1 (gain)	ENSG00000123983	ENSG00000162378	NS	NS	NS	S	NS	S	unchanged	gain	gain
DS1 (gain)	ENSG00000124107	ENSG00000185947	NS	NS	NS	S	NS	S	unchanged	gain	gain
DS1 (gain)	ENSG00000124194	ENSG00000160883	NS	NS	NA	S	NA	S	unchanged	gain	gain
DS1 (gain)	ENSG00000124194	ENSG00000165799	NA	NA	NS	S	NA	S	unchanged	gain	gain
DS1 (gain)	ENSG00000124194	ENSG00000184156	NS	NS	NS	S	NA	S	unchanged	gain	gain
DS1 (gain)	ENSG00000124194	ENSG00000206113	NS	NS	NS	S	NA	S	unchanged	gain	gain
DS1 (gain)	ENSG00000124194	ENSG00000224969	NA	NA	NA	S	NA	S	unchanged	gain	gain
DS1 (gain)	ENSG00000124194	ENSG00000248596	NS	NS	NA	S	NA	S	unchanged	gain	gain
DS1 (gain)	ENSG00000124194	ENSG00000258588	NA	NA	NA	S	NA	S	unchanged	gain	gain
DS1 (gain)	ENSG00000124194	ENSG00000258952	NS	NS	NA	S	NA	S	unchanged	gain	gain
DS1 (gain)	ENSG00000124194	ENSG00000272858	NS	NS	NS	S	NA	S	unchanged	gain	gain
DS1 (gain)	ENSG00000124194	ENSG00000273243	NS	NS	NS	S	NA	S	unchanged	gain	gain
DS1 (gain)	ENSG00000124194	ENSG00000278703	NA	NA	NA	S	NA	S	unchanged	gain	gain
DS1 (gain)	ENSG00000124194	ENSG00000280587	NS	NS	NS	S	NA	S	unchanged	gain	gain
DS1 (gain)	ENSG00000124194	ENSG00000287100	NS	NS	NS	S	NA	S	unchanged	gain	gain
DS1 (gain)	ENSG00000124215	ENSG00000272864	NA	NA	NS	S	NS	S	unchanged	gain	gain
DS1 (gain)	ENSG00000124222	ENSG00000134318	NS	NS	NS	S	NS	S	unchanged	gain	gain
DS1 (gain)	ENSG00000124299	ENSG00000198771	NS	NS	NS	S	NS	S	unchanged	gain	gain
DS1 (gain)	ENSG00000124383	ENSG00000183128	NS	NS	NS	S	NS	S	unchanged	gain	gain
DS1 (gain)	ENSG00000124459	ENSG00000286437	NA	NA	NS	S	NA	S	unchanged	gain	gain
DS1 (gain)	ENSG00000124602	ENSG00000166024	NS	NS	NS	S	NS	S	unchanged	gain	gain
DS1 (gain)	ENSG00000124784	ENSG00000129910	NS	NS	NS	S	NS	S	unchanged	gain	gain
DS1 (gain)	ENSG00000124788	ENSG00000162073	NS	NS	NS	S	NS	S	unchanged	gain	gain
DS1 (gain)	ENSG00000124802	ENSG00000143554	NS	NS	NS	S	NS	S	unchanged	gain	gain
DS1 (gain)	ENSG00000124813	ENSG00000156990	NS	NS	NS	S	NS	S	unchanged	gain	gain
DS1 (gain)	ENSG00000125166	ENSG00000289513	NS	NS	NS	S	NA	S	unchanged	gain	gain
DS1 (gain)	ENSG00000125266	ENSG00000164338	NS	NS	NS	S	NS	S	unchanged	gain	gain
DS1 (gain)	ENSG00000125304	ENSG00000138303	NS	NS	NS	S	NS	S	unchanged	gain	gain
DS1 (gain)	ENSG00000125351	ENSG00000235296	NS	NS	NS	S	NA	S	unchanged	gain	gain
DS1 (gain)	ENSG00000125351	ENSG00000256950	NS	NS	NS	S	NS	S	unchanged	gain	gain
DS1 (gain)	ENSG00000125354	ENSG00000132522	NS	NS	NS	S	NS	S	unchanged	gain	gain
DS1 (gain)	ENSG00000125378	ENSG00000286185	NS	NS	NS	S	NS	S	unchanged	gain	gain
DS1 (gain)	ENSG00000125409	ENSG00000144481	NS	NS	NS	S	NA	S	unchanged	gain	gain
DS1 (gain)	ENSG00000125430	ENSG00000213079	NS	NS	NS	S	NS	S	unchanged	gain	gain
DS1 (gain)	ENSG00000125447	ENSG00000255182	NS	NS	NS	S	NS	S	unchanged	gain	gain
DS1 (gain)	ENSG00000125450	ENSG00000145337	NS	NS	NS	S	NS	S	unchanged	gain	gain
DS1 (gain)	ENSG00000125454	ENSG00000183307	NS	NS	NS	S	NS	S	unchanged	gain	gain
DS1 (gain)	ENSG00000125520	ENSG00000135632	NS	NS	NS	S	NS	S	unchanged	gain	gain
DS1 (gain)	ENSG00000125531	ENSG00000269139	NS	NS	NS	S	NA	S	unchanged	gain	gain
DS1 (gain)	ENSG00000125637	ENSG00000269161	NA	NA	NS	S	NA	S	unchanged	gain	gain
DS1 (gain)	ENSG00000125730	ENSG00000255158	NA	NA	NA	S	NA	S	unchanged	gain	gain
DS1 (gain)	ENSG00000125730	ENSG00000258682	NA	NA	NS	S	NS	S	unchanged	gain	gain
DS1 (gain)	ENSG00000125730	ENSG00000260953	NA	NA	NS	S	NA	S	unchanged	gain	gain
DS1 (gain)	ENSG00000125798	ENSG00000133104	NS	NS	NS	S	NS	S	unchanged	gain	gain
DS1 (gain)	ENSG00000125821	ENSG00000163655	NS	NS	NS	S	NS	S	unchanged	gain	gain
DS1 (gain)	ENSG00000125872	ENSG00000138035	NS	NS	NA	S	NS	S	unchanged	gain	gain
DS1 (gain)	ENSG00000125885	ENSG00000142166	NS	NS	NS	S	NS	S	unchanged	gain	gain
DS1 (gain)	ENSG00000125967	ENSG00000144061	NS	NS	NS	S	NS	S	unchanged	gain	gain
DS1 (gain)	ENSG00000125995	ENSG00000168065	NS	NS	NA	S	NA	S	unchanged	gain	gain
DS1 (gain)	ENSG00000126107	ENSG00000141098	NS	NS	NS	S	NS	S	unchanged	gain	gain
DS1 (gain)	ENSG00000126246	ENSG00000162194	NS	NS	NS	S	NS	S	unchanged	gain	gain
DS1 (gain)	ENSG00000126247	ENSG00000139160	NS	NS	NS	S	NS	S	unchanged	gain	gain
DS1 (gain)	ENSG00000126500	ENSG00000136717	NS	NS	NS	S	NS	S	unchanged	gain	gain
DS1 (gain)	ENSG00000126653	ENSG00000183475	NS	NS	NS	S	NS	S	unchanged	gain	gain
DS1 (gain)	ENSG00000126698	ENSG00000162976	NS	NS	NS	S	NS	S	unchanged	gain	gain
DS1 (gain)	ENSG00000126803	ENSG00000167920	NS	NS	NS	S	NS	S	unchanged	gain	gain
DS1 (gain)	ENSG00000126878	ENSG00000139200	NS	NS	NS	S	NS	S	unchanged	gain	gain
DS1 (gain)	ENSG00000126890	ENSG00000134759	NS	NS	NS	S	NS	S	unchanged	gain	gain
DS1 (gain)	ENSG00000126903	ENSG00000137871	NS	NS	NS	S	NS	S	unchanged	gain	gain
DS1 (gain)	ENSG00000126903	ENSG00000260693	NS	NS	NS	S	NS	S	unchanged	gain	gain
DS1 (gain)	ENSG00000127125	ENSG00000158092	NS	NS	NS	S	NS	S	unchanged	gain	gain
DS1 (gain)	ENSG00000127241	ENSG00000157554	NS	NS	NS	S	NA	S	unchanged	gain	gain
DS1 (gain)	ENSG00000127366	ENSG00000188738	NS	NS	NS	S	NS	S	unchanged	gain	gain
DS1 (gain)	ENSG00000127366	ENSG00000287477	NS	NS	NS	S	NA	S	unchanged	gain	gain
DS1 (gain)	ENSG00000127419	ENSG00000133980	NA	NA	NS	S	NS	S	unchanged	gain	gain
DS1 (gain)	ENSG00000127419	ENSG00000149043	NA	NA	NS	S	NS	S	unchanged	gain	gain
DS1 (gain)	ENSG00000127419	ENSG00000165192	NA	NA	NA	S	NA	S	unchanged	gain	gain
DS1 (gain)	ENSG00000127419	ENSG00000169442	NA	NA	NS	S	NS	S	unchanged	gain	gain
DS1 (gain)	ENSG00000127419	ENSG00000179256	NA	NA	NA	S	NA	S	unchanged	gain	gain
DS1 (gain)	ENSG00000127419	ENSG00000230526	NA	NA	NA	S	NS	S	unchanged	gain	gain
DS1 (gain)	ENSG00000127419	ENSG00000237220	NA	NA	NA	S	NA	S	unchanged	gain	gain
DS1 (gain)	ENSG00000127419	ENSG00000255422	NA	NA	NS	S	NA	S	unchanged	gain	gain
DS1 (gain)	ENSG00000127419	ENSG00000262660	NS	NS	NA	S	NA	S	unchanged	gain	gain
DS1 (gain)	ENSG00000127419	ENSG00000275016	NA	NA	NS	S	NA	S	unchanged	gain	gain
DS1 (gain)	ENSG00000127419	ENSG00000286473	NS	NS	NS	S	NS	S	unchanged	gain	gain
DS1 (gain)	ENSG00000127419	ENSG00000287235	NS	NS	NA	S	NA	S	unchanged	gain	gain
DS1 (gain)	ENSG00000127419	ENSG00000288841	NS	NS	NS	S	NA	S	unchanged	gain	gain
DS1 (gain)	ENSG00000128045	ENSG00000260581	NA	NA	NS	S	NA	S	unchanged	gain	gain
DS1 (gain)	ENSG00000128050	ENSG00000142733	NS	NS	NS	S	NS	S	unchanged	gain	gain
DS1 (gain)	ENSG00000128284	ENSG00000175229	NS	NS	NS	S	NS	S	unchanged	gain	gain
DS1 (gain)	ENSG00000128285	ENSG00000139675	NA	NA	NS	S	NA	S	unchanged	gain	gain
DS1 (gain)	ENSG00000128567	ENSG00000146540	NS	NS	NS	S	NS	S	unchanged	gain	gain
DS1 (gain)	ENSG00000128567	ENSG00000163191	NS	NS	NS	S	NS	S	unchanged	gain	gain
DS1 (gain)	ENSG00000128594	ENSG00000138035	NS	NS	NA	S	NS	S	unchanged	gain	gain
DS1 (gain)	ENSG00000128694	ENSG00000134548	NS	NS	NS	S	NS	S	unchanged	gain	gain
DS1 (gain)	ENSG00000128708	ENSG00000165124	NS	NS	NS	S	NS	S	unchanged	gain	gain
DS1 (gain)	ENSG00000128918	ENSG00000172508	NS	NS	NS	S	NS	S	unchanged	gain	gain
DS1 (gain)	ENSG00000129084	ENSG00000145242	NS	NS	NS	S	NS	S	unchanged	gain	gain
DS1 (gain)	ENSG00000129116	ENSG00000133142	NS	NS	NS	S	NS	S	unchanged	gain	gain
DS1 (gain)	ENSG00000129245	ENSG00000156697	NS	NS	NS	S	NS	S	unchanged	gain	gain
DS1 (gain)	ENSG00000129295	ENSG00000171435	NS	NS	NS	S	NS	S	unchanged	gain	gain
DS1 (gain)	ENSG00000129295	ENSG00000260213	NA	NA	NS	S	NA	S	unchanged	gain	gain
DS1 (gain)	ENSG00000129451	ENSG00000271387	NA	NA	NS	S	NS	S	unchanged	gain	gain
DS1 (gain)	ENSG00000129675	ENSG00000130182	NA	NA	NS	S	NA	S	unchanged	gain	gain
DS1 (gain)	ENSG00000129991	ENSG00000152766	NA	NA	NA	S	NS	S	unchanged	gain	gain
DS1 (gain)	ENSG00000129991	ENSG00000260953	NA	NA	NS	S	NA	S	unchanged	gain	gain
DS1 (gain)	ENSG00000130066	ENSG00000145425	NS	NS	NS	S	NS	S	unchanged	gain	gain
DS1 (gain)	ENSG00000130173	ENSG00000165731	NA	NA	NS	S	NA	S	unchanged	gain	gain
DS1 (gain)	ENSG00000130203	ENSG00000163918	NS	NS	NS	S	NS	S	unchanged	gain	gain
DS1 (gain)	ENSG00000130234	ENSG00000285542	NS	NS	NA	S	NS	S	unchanged	gain	gain
DS1 (gain)	ENSG00000130234	ENSG00000285978	NA	NA	NA	S	NS	S	unchanged	gain	gain
DS1 (gain)	ENSG00000130255	ENSG00000261366	NS	NS	NS	S	NS	S	unchanged	gain	gain
DS1 (gain)	ENSG00000130349	ENSG00000135316	NS	NS	NS	S	NS	S	unchanged	gain	gain
DS1 (gain)	ENSG00000130402	ENSG00000278834	NS	NS	NS	S	NS	S	unchanged	gain	gain
DS1 (gain)	ENSG00000130449	ENSG00000139154	NS	NS	NS	S	NS	S	unchanged	gain	gain
DS1 (gain)	ENSG00000130477	ENSG00000140263	NS	NS	NS	S	NS	S	unchanged	gain	gain
DS1 (gain)	ENSG00000130508	ENSG00000141682	NS	NS	NS	S	NS	S	unchanged	gain	gain
DS1 (gain)	ENSG00000130508	ENSG00000156463	NS	NS	NS	S	NS	S	unchanged	gain	gain
DS1 (gain)	ENSG00000130513	ENSG00000175711	NS	NS	NS	S	NS	S	unchanged	gain	gain
DS1 (gain)	ENSG00000130684	ENSG00000289943	NS	NS	NS	S	NS	S	unchanged	gain	gain
DS1 (gain)	ENSG00000130733	ENSG00000155876	NS	NS	NS	S	NS	S	unchanged	gain	gain
DS1 (gain)	ENSG00000130755	ENSG00000287510	NS	NS	NA	S	NA	S	unchanged	gain	gain
DS1 (gain)	ENSG00000130822	ENSG00000279220	NA	NA	NS	S	NA	S	unchanged	gain	gain
DS1 (gain)	ENSG00000130829	ENSG00000212978	NS	NS	NS	S	NS	S	unchanged	gain	gain
DS1 (gain)	ENSG00000130935	ENSG00000166598	NS	NS	NS	S	NS	S	unchanged	gain	gain
DS1 (gain)	ENSG00000131051	ENSG00000214894	NS	NS	NS	S	NS	S	unchanged	gain	gain
DS1 (gain)	ENSG00000131061	ENSG00000167851	NA	NA	NA	S	NA	S	unchanged	gain	gain
DS1 (gain)	ENSG00000131094	ENSG00000133315	NS	NS	NS	S	NS	S	unchanged	gain	gain
DS1 (gain)	ENSG00000131115	ENSG00000188051	NS	NS	NS	S	NS	S	unchanged	gain	gain
DS1 (gain)	ENSG00000131203	ENSG00000169752	NS	NS	NS	S	NS	S	unchanged	gain	gain
DS1 (gain)	ENSG00000131203	ENSG00000205784	NA	NA	NA	S	NA	S	unchanged	gain	gain
DS1 (gain)	ENSG00000131203	ENSG00000214360	NA	NA	NS	S	NA	S	unchanged	gain	gain
DS1 (gain)	ENSG00000131203	ENSG00000231519	NA	NA	NA	S	NA	S	unchanged	gain	gain
DS1 (gain)	ENSG00000131203	ENSG00000248174	NA	NA	NS	S	NA	S	unchanged	gain	gain
DS1 (gain)	ENSG00000131203	ENSG00000250220	NS	NS	NS	S	NS	S	unchanged	gain	gain
DS1 (gain)	ENSG00000131203	ENSG00000255410	NA	NA	NS	S	NA	S	unchanged	gain	gain
DS1 (gain)	ENSG00000131203	ENSG00000273350	NS	NS	NA	S	NS	S	unchanged	gain	gain
DS1 (gain)	ENSG00000131203	ENSG00000278060	NA	NA	NA	S	NA	S	unchanged	gain	gain
DS1 (gain)	ENSG00000131203	ENSG00000280639	NS	NS	NS	S	NS	S	unchanged	gain	gain
DS1 (gain)	ENSG00000131351	ENSG00000132749	NS	NS	NS	S	NS	S	unchanged	gain	gain
DS1 (gain)	ENSG00000131398	ENSG00000158089	NS	NS	NS	S	NS	S	unchanged	gain	gain
DS1 (gain)	ENSG00000131470	ENSG00000164543	NS	NS	NS	S	NS	S	unchanged	gain	gain
DS1 (gain)	ENSG00000131634	ENSG00000136280	NS	NS	NS	S	NS	S	unchanged	gain	gain
DS1 (gain)	ENSG00000131724	ENSG00000261121	NA	NA	NA	S	NA	S	unchanged	gain	gain
DS1 (gain)	ENSG00000131779	ENSG00000158373	NS	NS	NS	S	NS	S	unchanged	gain	gain
DS1 (gain)	ENSG00000131788	ENSG00000136908	NS	NS	NS	S	NS	S	unchanged	gain	gain
DS1 (gain)	ENSG00000131910	ENSG00000163995	NA	NA	NA	S	NS	S	unchanged	gain	gain
DS1 (gain)	ENSG00000131941	ENSG00000138802	NS	NS	NS	S	NS	S	unchanged	gain	gain
DS1 (gain)	ENSG00000131979	ENSG00000273521	NS	NS	NS	S	NS	S	unchanged	gain	gain
DS1 (gain)	ENSG00000132196	ENSG00000228140	NS	NS	NS	S	NS	S	unchanged	gain	gain
DS1 (gain)	ENSG00000132300	ENSG00000176402	NS	NS	NS	S	NA	S	unchanged	gain	gain
DS1 (gain)	ENSG00000132300	ENSG00000257042	NS	NS	NA	S	NA	S	unchanged	gain	gain
DS1 (gain)	ENSG00000132300	ENSG00000266805	NS	NS	NA	S	NS	S	unchanged	gain	gain
DS1 (gain)	ENSG00000132300	ENSG00000273680	NS	NS	NS	S	NS	S	unchanged	gain	gain
DS1 (gain)	ENSG00000132300	ENSG00000274874	NS	NS	NS	S	NA	S	unchanged	gain	gain
DS1 (gain)	ENSG00000132300	ENSG00000286880	NS	NS	NA	S	NS	S	unchanged	gain	gain
DS1 (gain)	ENSG00000132406	ENSG00000134575	NS	NS	NS	S	NS	S	unchanged	gain	gain
DS1 (gain)	ENSG00000132432	ENSG00000150977	NS	NS	NS	S	NS	S	unchanged	gain	gain
DS1 (gain)	ENSG00000132563	ENSG00000144354	NS	NS	NS	S	NS	S	unchanged	gain	gain
DS1 (gain)	ENSG00000132589	ENSG00000250075	NS	NS	NS	S	NS	S	unchanged	gain	gain
DS1 (gain)	ENSG00000132589	ENSG00000285747	NA	NA	NS	S	NA	S	unchanged	gain	gain
DS1 (gain)	ENSG00000132613	ENSG00000139722	NS	NS	NS	S	NS	S	unchanged	gain	gain
DS1 (gain)	ENSG00000132639	ENSG00000142864	NS	NS	NS	S	NS	S	unchanged	gain	gain
DS1 (gain)	ENSG00000132670	ENSG00000250938	NS	NS	NS	S	NS	S	unchanged	gain	gain
DS1 (gain)	ENSG00000132744	ENSG00000163879	NS	NS	NS	S	NA	S	unchanged	gain	gain
DS1 (gain)	ENSG00000132781	ENSG00000148300	NS	NS	NS	S	NS	S	unchanged	gain	gain
DS1 (gain)	ENSG00000132912	ENSG00000137843	NS	NS	NS	S	NS	S	unchanged	gain	gain
DS1 (gain)	ENSG00000132915	ENSG00000133706	NS	NS	NS	S	NS	S	unchanged	gain	gain
DS1 (gain)	ENSG00000132915	ENSG00000141429	NS	NS	NS	S	NS	S	unchanged	gain	gain
DS1 (gain)	ENSG00000133027	ENSG00000143333	NS	NS	NS	S	NS	S	unchanged	gain	gain
DS1 (gain)	ENSG00000133083	ENSG00000139684	NS	NS	NS	S	NS	S	unchanged	gain	gain
DS1 (gain)	ENSG00000133110	ENSG00000135299	NS	NS	NS	S	NS	S	unchanged	gain	gain
DS1 (gain)	ENSG00000133131	ENSG00000139926	NS	NS	NS	S	NS	S	unchanged	gain	gain
DS1 (gain)	ENSG00000133275	ENSG00000137200	NS	NS	NS	S	NS	S	unchanged	gain	gain
DS1 (gain)	ENSG00000133657	ENSG00000145506	NS	NS	NS	S	NA	S	unchanged	gain	gain
DS1 (gain)	ENSG00000133657	ENSG00000187135	NA	NA	NS	S	NA	S	unchanged	gain	gain
DS1 (gain)	ENSG00000133657	ENSG00000269139	NS	NS	NS	S	NA	S	unchanged	gain	gain
DS1 (gain)	ENSG00000133687	ENSG00000154723	NS	NS	NS	S	NS	S	unchanged	gain	gain
DS1 (gain)	ENSG00000133703	ENSG00000235997	NA	NA	NA	S	NA	S	unchanged	gain	gain
DS1 (gain)	ENSG00000133703	ENSG00000245008	NA	NA	NS	S	NA	S	unchanged	gain	gain
DS1 (gain)	ENSG00000133789	ENSG00000165699	NS	NS	NS	S	NS	S	unchanged	gain	gain
DS1 (gain)	ENSG00000133980	ENSG00000144821	NA	NA	NS	S	NS	S	unchanged	gain	gain
DS1 (gain)	ENSG00000134020	ENSG00000144635	NS	NS	NS	S	NA	S	unchanged	gain	gain
DS1 (gain)	ENSG00000134186	ENSG00000134697	NS	NS	NS	S	NS	S	unchanged	gain	gain
DS1 (gain)	ENSG00000134201	ENSG00000162669	NS	NS	NS	S	NA	S	unchanged	gain	gain
DS1 (gain)	ENSG00000134242	ENSG00000134987	NS	NS	NS	S	NS	S	unchanged	gain	gain
DS1 (gain)	ENSG00000134265	ENSG00000149743	NS	NS	NS	S	NS	S	unchanged	gain	gain
DS1 (gain)	ENSG00000134333	ENSG00000143418	NS	NS	NS	S	NS	S	unchanged	gain	gain
DS1 (gain)	ENSG00000134343	ENSG00000286834	NS	NS	NS	S	NS	S	unchanged	gain	gain
DS1 (gain)	ENSG00000134369	ENSG00000136802	NS	NS	NS	S	NS	S	unchanged	gain	gain
DS1 (gain)	ENSG00000134371	ENSG00000135828	NS	NS	NS	S	NS	S	unchanged	gain	gain
DS1 (gain)	ENSG00000134489	ENSG00000281392	NS	NS	NS	S	NA	S	unchanged	gain	gain
DS1 (gain)	ENSG00000134539	ENSG00000234665	NA	NA	NS	S	NA	S	unchanged	gain	gain
DS1 (gain)	ENSG00000134551	ENSG00000138669	NS	NS	NA	S	NS	S	unchanged	gain	gain
DS1 (gain)	ENSG00000134775	ENSG00000237080	NS	NS	NS	S	NA	S	unchanged	gain	gain
DS1 (gain)	ENSG00000134802	ENSG00000137270	NS	NS	NS	S	NS	S	unchanged	gain	gain
DS1 (gain)	ENSG00000134873	ENSG00000165264	NS	NS	NS	S	NS	S	unchanged	gain	gain
DS1 (gain)	ENSG00000134901	ENSG00000143158	NS	NS	NS	S	NS	S	unchanged	gain	gain
DS1 (gain)	ENSG00000134954	ENSG00000167685	NS	NS	NS	S	NS	S	unchanged	gain	gain
DS1 (gain)	ENSG00000134962	ENSG00000136383	NS	NS	NS	S	NS	S	unchanged	gain	gain
DS1 (gain)	ENSG00000135069	ENSG00000137409	NS	NS	NS	S	NS	S	unchanged	gain	gain
DS1 (gain)	ENSG00000135423	ENSG00000149294	NS	NS	NA	S	NS	S	unchanged	gain	gain
DS1 (gain)	ENSG00000135486	ENSG00000139508	NS	NS	NS	S	NS	S	unchanged	gain	gain
DS1 (gain)	ENSG00000135503	ENSG00000163171	NS	NS	NS	S	NS	S	unchanged	gain	gain
DS1 (gain)	ENSG00000135525	ENSG00000287808	NS	NS	NS	S	NS	S	unchanged	gain	gain
DS1 (gain)	ENSG00000135577	ENSG00000153391	NS	NS	NS	S	NS	S	unchanged	gain	gain
DS1 (gain)	ENSG00000135596	ENSG00000147548	NS	NS	NS	S	NS	S	unchanged	gain	gain
DS1 (gain)	ENSG00000135637	ENSG00000289975	NS	NS	NS	S	NS	S	unchanged	gain	gain
DS1 (gain)	ENSG00000135679	ENSG00000188152	NS	NS	NS	S	NS	S	unchanged	gain	gain
DS1 (gain)	ENSG00000135679	ENSG00000274943	NS	NS	NS	S	NS	S	unchanged	gain	gain
DS1 (gain)	ENSG00000135736	ENSG00000143578	NS	NS	NS	S	NS	S	unchanged	gain	gain
DS1 (gain)	ENSG00000135778	ENSG00000136731	NS	NS	NS	S	NS	S	unchanged	gain	gain
DS1 (gain)	ENSG00000135828	ENSG00000160221	NS	NS	NS	S	NS	S	unchanged	gain	gain
DS1 (gain)	ENSG00000135898	ENSG00000184659	NA	NA	NS	S	NS	S	unchanged	gain	gain
DS1 (gain)	ENSG00000135898	ENSG00000287419	NS	NS	NS	S	NS	S	unchanged	gain	gain
DS1 (gain)	ENSG00000135914	ENSG00000151376	NS	NS	NA	S	NA	S	unchanged	gain	gain
DS1 (gain)	ENSG00000135914	ENSG00000153989	NS	NS	NA	S	NA	S	unchanged	gain	gain
DS1 (gain)	ENSG00000135953	ENSG00000155307	NA	NA	NS	S	NS	S	unchanged	gain	gain
DS1 (gain)	ENSG00000135968	ENSG00000163684	NS	NS	NS	S	NS	S	unchanged	gain	gain
DS1 (gain)	ENSG00000135973	ENSG00000257335	NS	NS	NS	S	NS	S	unchanged	gain	gain
DS1 (gain)	ENSG00000136048	ENSG00000244607	NS	NS	NS	S	NS	S	unchanged	gain	gain
DS1 (gain)	ENSG00000136048	ENSG00000270806	NA	NA	NS	S	NA	S	unchanged	gain	gain
DS1 (gain)	ENSG00000136167	ENSG00000158169	NS	NS	NS	S	NS	S	unchanged	gain	gain
DS1 (gain)	ENSG00000136240	ENSG00000152147	NS	NS	NS	S	NS	S	unchanged	gain	gain
DS1 (gain)	ENSG00000136267	ENSG00000164604	NS	NS	NS	S	NS	S	unchanged	gain	gain
DS1 (gain)	ENSG00000136274	ENSG00000143921	NA	NA	NA	S	NS	S	unchanged	gain	gain
DS1 (gain)	ENSG00000136274	ENSG00000156009	NS	NS	NS	S	NA	S	unchanged	gain	gain
DS1 (gain)	ENSG00000136274	ENSG00000171509	NS	NS	NS	S	NA	S	unchanged	gain	gain
DS1 (gain)	ENSG00000136274	ENSG00000197272	NA	NA	NS	S	NA	S	unchanged	gain	gain
DS1 (gain)	ENSG00000136274	ENSG00000256250	NA	NA	NA	S	NA	S	unchanged	gain	gain
DS1 (gain)	ENSG00000136274	ENSG00000259818	NS	NS	NA	S	NS	S	unchanged	gain	gain
DS1 (gain)	ENSG00000136274	ENSG00000283321	NA	NA	NA	S	NA	S	unchanged	gain	gain
DS1 (gain)	ENSG00000136274	ENSG00000285889	NS	NS	NS	S	NS	S	unchanged	gain	gain
DS1 (gain)	ENSG00000136280	ENSG00000280109	NA	NA	NS	S	NS	S	unchanged	gain	gain
DS1 (gain)	ENSG00000136371	ENSG00000147679	NS	NS	NS	S	NS	S	unchanged	gain	gain
DS1 (gain)	ENSG00000136383	ENSG00000142449	NA	NA	NS	S	NS	S	unchanged	gain	gain
DS1 (gain)	ENSG00000136383	ENSG00000184408	NA	NA	NS	S	NA	S	unchanged	gain	gain
DS1 (gain)	ENSG00000136383	ENSG00000196169	NA	NA	NS	S	NA	S	unchanged	gain	gain
DS1 (gain)	ENSG00000136383	ENSG00000278621	NS	NS	NS	S	NS	S	unchanged	gain	gain
DS1 (gain)	ENSG00000136383	ENSG00000281530	NS	NS	NS	S	NA	S	unchanged	gain	gain
DS1 (gain)	ENSG00000136383	ENSG00000283567	NA	NA	NS	S	NA	S	unchanged	gain	gain
DS1 (gain)	ENSG00000136383	ENSG00000286826	NS	NS	NS	S	NS	S	unchanged	gain	gain
DS1 (gain)	ENSG00000136383	ENSG00000288610	NA	NA	NA	S	NA	S	unchanged	gain	gain
DS1 (gain)	ENSG00000136492	ENSG00000163623	NS	NS	NS	S	NS	S	unchanged	gain	gain
DS1 (gain)	ENSG00000136888	ENSG00000188761	NS	NS	NS	S	NS	S	unchanged	gain	gain
DS1 (gain)	ENSG00000136950	ENSG00000166165	NS	NS	NS	S	NS	S	unchanged	gain	gain
DS1 (gain)	ENSG00000136999	ENSG00000167468	NS	NS	NS	S	NS	S	unchanged	gain	gain
DS1 (gain)	ENSG00000137054	ENSG00000157353	NS	NS	NS	S	NS	S	unchanged	gain	gain
DS1 (gain)	ENSG00000137094	ENSG00000141682	NS	NS	NS	S	NS	S	unchanged	gain	gain
DS1 (gain)	ENSG00000137161	ENSG00000158089	NS	NS	NS	S	NS	S	unchanged	gain	gain
DS1 (gain)	ENSG00000137177	ENSG00000273319	NS	NS	NS	S	NS	S	unchanged	gain	gain
DS1 (gain)	ENSG00000137193	ENSG00000151014	NS	NS	NS	S	NS	S	unchanged	gain	gain
DS1 (gain)	ENSG00000137288	ENSG00000283667	NS	NS	NS	S	NS	S	unchanged	gain	gain
DS1 (gain)	ENSG00000137449	ENSG00000141497	NS	NS	NS	S	NS	S	unchanged	gain	gain
DS1 (gain)	ENSG00000137561	ENSG00000287278	NA	NA	NS	S	NS	S	unchanged	gain	gain
DS1 (gain)	ENSG00000137563	ENSG00000166444	NS	NS	NS	S	NS	S	unchanged	gain	gain
DS1 (gain)	ENSG00000137824	ENSG00000139291	NS	NS	NS	S	NS	S	unchanged	gain	gain
DS1 (gain)	ENSG00000137831	ENSG00000145431	NS	NS	NS	S	NS	S	unchanged	gain	gain
DS1 (gain)	ENSG00000137878	ENSG00000226423	NA	NA	NS	S	NA	S	unchanged	gain	gain
DS1 (gain)	ENSG00000137880	ENSG00000139926	NS	NS	NS	S	NS	S	unchanged	gain	gain
DS1 (gain)	ENSG00000137959	ENSG00000146576	NS	NS	NS	S	NS	S	unchanged	gain	gain
DS1 (gain)	ENSG00000138035	ENSG00000138379	NS	NS	NS	S	NA	S	unchanged	gain	gain
DS1 (gain)	ENSG00000138035	ENSG00000175728	NS	NS	NS	S	NS	S	unchanged	gain	gain
DS1 (gain)	ENSG00000138035	ENSG00000227963	NS	NS	NS	S	NS	S	unchanged	gain	gain
DS1 (gain)	ENSG00000138035	ENSG00000286670	NA	NA	NS	S	NA	S	unchanged	gain	gain
DS1 (gain)	ENSG00000138035	ENSG00000289303	NS	NS	NA	S	NS	S	unchanged	gain	gain
DS1 (gain)	ENSG00000138073	ENSG00000288806	NS	NS	NS	S	NS	S	unchanged	gain	gain
DS1 (gain)	ENSG00000138081	ENSG00000261742	NS	NS	NS	S	NA	S	unchanged	gain	gain
DS1 (gain)	ENSG00000138131	ENSG00000165102	NS	NS	NS	S	NS	S	unchanged	gain	gain
DS1 (gain)	ENSG00000138190	ENSG00000287058	NA	NA	NA	S	NA	S	unchanged	gain	gain
DS1 (gain)	ENSG00000138190	ENSG00000289212	NS	NS	NS	S	NS	S	unchanged	gain	gain
DS1 (gain)	ENSG00000138382	ENSG00000143382	NS	NS	NS	S	NS	S	unchanged	gain	gain
DS1 (gain)	ENSG00000138413	ENSG00000145901	NS	NS	NS	S	NS	S	unchanged	gain	gain
DS1 (gain)	ENSG00000138592	ENSG00000279220	NA	NA	NS	S	NA	S	unchanged	gain	gain
DS1 (gain)	ENSG00000138629	ENSG00000140365	NS	NS	NS	S	NS	S	unchanged	gain	gain
DS1 (gain)	ENSG00000138646	ENSG00000150779	NS	NS	NS	S	NS	S	unchanged	gain	gain
DS1 (gain)	ENSG00000138650	ENSG00000142459	NS	NS	NS	S	NS	S	unchanged	gain	gain
DS1 (gain)	ENSG00000138669	ENSG00000143556	NA	NA	NA	S	NA	S	unchanged	gain	gain
DS1 (gain)	ENSG00000138669	ENSG00000232937	NA	NA	NA	S	NS	S	unchanged	gain	gain
DS1 (gain)	ENSG00000138669	ENSG00000234199	NS	NS	NA	S	NA	S	unchanged	gain	gain
DS1 (gain)	ENSG00000138669	ENSG00000236049	NA	NA	NA	S	NA	S	unchanged	gain	gain
DS1 (gain)	ENSG00000138669	ENSG00000253973	NS	NS	NS	S	NS	S	unchanged	gain	gain
DS1 (gain)	ENSG00000138669	ENSG00000267827	NS	NS	NA	S	NS	S	unchanged	gain	gain
DS1 (gain)	ENSG00000138669	ENSG00000272508	NA	NA	NS	S	NS	S	unchanged	gain	gain
DS1 (gain)	ENSG00000138669	ENSG00000275139	NA	NA	NS	S	NS	S	unchanged	gain	gain
DS1 (gain)	ENSG00000138669	ENSG00000287983	NA	NA	NA	S	NA	S	unchanged	gain	gain
DS1 (gain)	ENSG00000138669	ENSG00000289338	NA	NA	NS	S	NA	S	unchanged	gain	gain
DS1 (gain)	ENSG00000138669	ENSG00000289595	NA	NA	NA	S	NS	S	unchanged	gain	gain
DS1 (gain)	ENSG00000138738	ENSG00000260253	NA	NA	NA	S	NA	S	unchanged	gain	gain
DS1 (gain)	ENSG00000138764	ENSG00000148090	NS	NS	NS	S	NS	S	unchanged	gain	gain
DS1 (gain)	ENSG00000138768	ENSG00000151729	NS	NS	NS	S	NS	S	unchanged	gain	gain
DS1 (gain)	ENSG00000139154	ENSG00000251339	NA	NA	NA	S	NA	S	unchanged	gain	gain
DS1 (gain)	ENSG00000139211	ENSG00000147164	NS	NS	NS	S	NS	S	unchanged	gain	gain
DS1 (gain)	ENSG00000139350	ENSG00000161533	NS	NS	NS	S	NS	S	unchanged	gain	gain
DS1 (gain)	ENSG00000139351	ENSG00000239482	NA	NA	NA	S	NA	S	unchanged	gain	gain
DS1 (gain)	ENSG00000139351	ENSG00000262662	NA	NA	NS	S	NA	S	unchanged	gain	gain
DS1 (gain)	ENSG00000139351	ENSG00000269172	NA	NA	NA	S	NA	S	unchanged	gain	gain
DS1 (gain)	ENSG00000139351	ENSG00000276174	NA	NA	NA	S	NA	S	unchanged	gain	gain
DS1 (gain)	ENSG00000139351	ENSG00000285833	NA	NA	NA	S	NA	S	unchanged	gain	gain
DS1 (gain)	ENSG00000139351	ENSG00000287624	NA	NA	NA	S	NA	S	unchanged	gain	gain
DS1 (gain)	ENSG00000139351	ENSG00000287763	NA	NA	NA	S	NA	S	unchanged	gain	gain
DS1 (gain)	ENSG00000139438	ENSG00000228192	NS	NS	NS	S	NS	S	unchanged	gain	gain
DS1 (gain)	ENSG00000139540	ENSG00000287666	NA	NA	NS	S	NA	S	unchanged	gain	gain
DS1 (gain)	ENSG00000139613	ENSG00000139625	NS	NS	NS	S	NS	S	unchanged	gain	gain
DS1 (gain)	ENSG00000139620	ENSG00000239440	NS	NS	NS	S	NS	S	unchanged	gain	gain
DS1 (gain)	ENSG00000139675	ENSG00000267193	NS	NS	NS	S	NS	S	unchanged	gain	gain
DS1 (gain)	ENSG00000139697	ENSG00000232354	NS	NS	NA	S	NS	S	unchanged	gain	gain
DS1 (gain)	ENSG00000139946	ENSG00000226091	NA	NA	NS	S	NS	S	unchanged	gain	gain
DS1 (gain)	ENSG00000139970	ENSG00000144476	NS	NS	NS	S	NS	S	unchanged	gain	gain
DS1 (gain)	ENSG00000139970	ENSG00000162433	NS	NS	NS	S	NS	S	unchanged	gain	gain
DS1 (gain)	ENSG00000139970	ENSG00000163013	NS	NS	NS	S	NS	S	unchanged	gain	gain
DS1 (gain)	ENSG00000139970	ENSG00000198944	NA	NA	NS	S	NS	S	unchanged	gain	gain
DS1 (gain)	ENSG00000139988	ENSG00000144504	NS	NS	NS	S	NS	S	unchanged	gain	gain
DS1 (gain)	ENSG00000139998	ENSG00000273245	NS	NS	NS	S	NA	S	unchanged	gain	gain
DS1 (gain)	ENSG00000140259	ENSG00000141759	NS	NS	NS	S	NS	S	unchanged	gain	gain
DS1 (gain)	ENSG00000140403	ENSG00000157578	NS	NS	NS	S	NS	S	unchanged	gain	gain
DS1 (gain)	ENSG00000140488	ENSG00000167797	NS	NS	NS	S	NS	S	unchanged	gain	gain
DS1 (gain)	ENSG00000140545	ENSG00000290086	NS	NS	NS	S	NS	S	unchanged	gain	gain
DS1 (gain)	ENSG00000140829	ENSG00000151320	NS	NS	NS	S	NS	S	unchanged	gain	gain
DS1 (gain)	ENSG00000140835	ENSG00000145741	NS	NS	NS	S	NS	S	unchanged	gain	gain
DS1 (gain)	ENSG00000140931	ENSG00000155366	NS	NS	NS	S	NS	S	unchanged	gain	gain
DS1 (gain)	ENSG00000140945	ENSG00000143742	NS	NS	NS	S	NS	S	unchanged	gain	gain
DS1 (gain)	ENSG00000140986	ENSG00000141002	NS	NS	NS	S	NS	S	unchanged	gain	gain
DS1 (gain)	ENSG00000141337	ENSG00000248896	NS	NS	NS	S	NS	S	unchanged	gain	gain
DS1 (gain)	ENSG00000141428	ENSG00000159217	NS	NS	NS	S	NS	S	unchanged	gain	gain
DS1 (gain)	ENSG00000141458	ENSG00000163633	NS	NS	NS	S	NS	S	unchanged	gain	gain
DS1 (gain)	ENSG00000141542	ENSG00000165801	NS	NS	NS	S	NS	S	unchanged	gain	gain
DS1 (gain)	ENSG00000141564	ENSG00000146013	NS	NS	NS	S	NS	S	unchanged	gain	gain
DS1 (gain)	ENSG00000141867	ENSG00000151131	NS	NS	NS	S	NS	S	unchanged	gain	gain
DS1 (gain)	ENSG00000141959	ENSG00000269570	NS	NS	NS	S	NS	S	unchanged	gain	gain
DS1 (gain)	ENSG00000141971	ENSG00000165898	NS	NS	NS	S	NS	S	unchanged	gain	gain
DS1 (gain)	ENSG00000142188	ENSG00000175311	NA	NA	NA	S	NS	S	unchanged	gain	gain
DS1 (gain)	ENSG00000142188	ENSG00000267069	NS	NS	NS	S	NS	S	unchanged	gain	gain
DS1 (gain)	ENSG00000142405	ENSG00000167604	NS	NS	NA	S	NS	S	unchanged	gain	gain
DS1 (gain)	ENSG00000142449	ENSG00000154165	NA	NA	NA	S	NS	S	unchanged	gain	gain
DS1 (gain)	ENSG00000142449	ENSG00000215915	NA	NA	NS	S	NS	S	unchanged	gain	gain
DS1 (gain)	ENSG00000142449	ENSG00000249199	NA	NA	NA	S	NS	S	unchanged	gain	gain
DS1 (gain)	ENSG00000142459	ENSG00000166035	NS	NS	NS	S	NA	S	unchanged	gain	gain
DS1 (gain)	ENSG00000142552	ENSG00000166311	NS	NS	NS	S	NS	S	unchanged	gain	gain
DS1 (gain)	ENSG00000142798	ENSG00000146223	NS	NS	NS	S	NS	S	unchanged	gain	gain
DS1 (gain)	ENSG00000143036	ENSG00000258526	NS	NS	NS	S	NS	S	unchanged	gain	gain
DS1 (gain)	ENSG00000143061	ENSG00000157554	NS	NS	NS	S	NA	S	unchanged	gain	gain
DS1 (gain)	ENSG00000143061	ENSG00000168594	NA	NA	NA	S	NS	S	unchanged	gain	gain
DS1 (gain)	ENSG00000143061	ENSG00000205863	NS	NS	NA	S	NS	S	unchanged	gain	gain
DS1 (gain)	ENSG00000143061	ENSG00000227115	NS	NS	NS	S	NA	S	unchanged	gain	gain
DS1 (gain)	ENSG00000143061	ENSG00000250107	NS	NS	NA	S	NS	S	unchanged	gain	gain
DS1 (gain)	ENSG00000143061	ENSG00000259810	NA	NA	NS	S	NA	S	unchanged	gain	gain
DS1 (gain)	ENSG00000143061	ENSG00000264954	NA	NA	NS	S	NA	S	unchanged	gain	gain
DS1 (gain)	ENSG00000143061	ENSG00000269924	NS	NS	NS	S	NS	S	unchanged	gain	gain
DS1 (gain)	ENSG00000143061	ENSG00000273272	NA	NA	NS	S	NA	S	unchanged	gain	gain
DS1 (gain)	ENSG00000143061	ENSG00000280036	NA	NA	NA	S	NA	S	unchanged	gain	gain
DS1 (gain)	ENSG00000143061	ENSG00000288863	NA	NA	NA	S	NA	S	unchanged	gain	gain
DS1 (gain)	ENSG00000143194	ENSG00000143257	NS	NS	NS	S	NS	S	unchanged	gain	gain
DS1 (gain)	ENSG00000143199	ENSG00000183454	NS	NS	NS	S	NS	S	unchanged	gain	gain
DS1 (gain)	ENSG00000143199	ENSG00000229692	NS	NS	NS	S	NS	S	unchanged	gain	gain
DS1 (gain)	ENSG00000143322	ENSG00000153187	NS	NS	NS	S	NS	S	unchanged	gain	gain
DS1 (gain)	ENSG00000143375	ENSG00000223949	NS	NS	NS	S	NS	S	unchanged	gain	gain
DS1 (gain)	ENSG00000143494	ENSG00000218537	NS	NS	NS	S	NS	S	unchanged	gain	gain
DS1 (gain)	ENSG00000143603	ENSG00000265287	NS	NS	NS	S	NS	S	unchanged	gain	gain
DS1 (gain)	ENSG00000143702	ENSG00000150455	NS	NS	NS	S	NS	S	unchanged	gain	gain
DS1 (gain)	ENSG00000143842	ENSG00000167216	NS	NS	NS	S	NS	S	unchanged	gain	gain
DS1 (gain)	ENSG00000143977	ENSG00000145685	NS	NS	NS	S	NS	S	unchanged	gain	gain
DS1 (gain)	ENSG00000143995	ENSG00000229766	NS	NS	NS	S	NS	S	unchanged	gain	gain
DS1 (gain)	ENSG00000144130	ENSG00000251307	NA	NA	NA	S	NS	S	unchanged	gain	gain
DS1 (gain)	ENSG00000144130	ENSG00000264486	NA	NA	NS	S	NS	S	unchanged	gain	gain
DS1 (gain)	ENSG00000144227	ENSG00000261324	NS	NS	NS	S	NA	S	unchanged	gain	gain
DS1 (gain)	ENSG00000144401	ENSG00000159840	NS	NS	NS	S	NS	S	unchanged	gain	gain
DS1 (gain)	ENSG00000144451	ENSG00000152292	NS	NS	NS	S	NS	S	unchanged	gain	gain
DS1 (gain)	ENSG00000144460	ENSG00000166206	NS	NS	NS	S	NS	S	unchanged	gain	gain
DS1 (gain)	ENSG00000144476	ENSG00000198944	NA	NA	NS	S	NS	S	unchanged	gain	gain
DS1 (gain)	ENSG00000144559	ENSG00000148154	NS	NS	NS	S	NS	S	unchanged	gain	gain
DS1 (gain)	ENSG00000144635	ENSG00000270165	NA	NA	NA	S	NS	S	unchanged	gain	gain
DS1 (gain)	ENSG00000144648	ENSG00000167384	NS	NS	NS	S	NA	S	unchanged	gain	gain
DS1 (gain)	ENSG00000144674	ENSG00000167004	NS	NS	NS	S	NS	S	unchanged	gain	gain
DS1 (gain)	ENSG00000144736	ENSG00000286259	NS	NS	NS	S	NS	S	unchanged	gain	gain
DS1 (gain)	ENSG00000144744	ENSG00000165669	NS	NS	NS	S	NS	S	unchanged	gain	gain
DS1 (gain)	ENSG00000144802	ENSG00000163132	NS	NS	NS	S	NS	S	unchanged	gain	gain
DS1 (gain)	ENSG00000144802	ENSG00000225092	NA	NA	NA	S	NA	S	unchanged	gain	gain
DS1 (gain)	ENSG00000144821	ENSG00000149043	NA	NA	NS	S	NS	S	unchanged	gain	gain
DS1 (gain)	ENSG00000144821	ENSG00000165192	NA	NA	NA	S	NA	S	unchanged	gain	gain
DS1 (gain)	ENSG00000144821	ENSG00000169442	NA	NA	NS	S	NS	S	unchanged	gain	gain
DS1 (gain)	ENSG00000144821	ENSG00000179256	NA	NA	NA	S	NA	S	unchanged	gain	gain
DS1 (gain)	ENSG00000144821	ENSG00000230526	NA	NA	NA	S	NS	S	unchanged	gain	gain
DS1 (gain)	ENSG00000144821	ENSG00000232124	NA	NA	NS	S	NA	S	unchanged	gain	gain
DS1 (gain)	ENSG00000144821	ENSG00000237220	NA	NA	NA	S	NA	S	unchanged	gain	gain
DS1 (gain)	ENSG00000144821	ENSG00000255422	NA	NA	NS	S	NA	S	unchanged	gain	gain
DS1 (gain)	ENSG00000144821	ENSG00000262660	NS	NS	NA	S	NA	S	unchanged	gain	gain
DS1 (gain)	ENSG00000144821	ENSG00000275016	NA	NA	NS	S	NA	S	unchanged	gain	gain
DS1 (gain)	ENSG00000144821	ENSG00000287235	NS	NS	NA	S	NA	S	unchanged	gain	gain
DS1 (gain)	ENSG00000144848	ENSG00000147872	NS	NS	NS	S	NS	S	unchanged	gain	gain
DS1 (gain)	ENSG00000144891	ENSG00000273520	NA	NA	NA	S	NA	S	unchanged	gain	gain
DS1 (gain)	ENSG00000145022	ENSG00000151465	NS	NS	NS	S	NS	S	unchanged	gain	gain
DS1 (gain)	ENSG00000145041	ENSG00000243710	NS	NS	NS	S	NS	S	unchanged	gain	gain
DS1 (gain)	ENSG00000145244	ENSG00000269967	NA	NA	NA	S	NA	S	unchanged	gain	gain
DS1 (gain)	ENSG00000145354	ENSG00000166889	NS	NS	NS	S	NS	S	unchanged	gain	gain
DS1 (gain)	ENSG00000145423	ENSG00000232237	NS	NS	NS	S	NS	S	unchanged	gain	gain
DS1 (gain)	ENSG00000145708	ENSG00000229970	NS	NS	NS	S	NA	S	unchanged	gain	gain
DS1 (gain)	ENSG00000145882	ENSG00000156804	NS	NS	NS	S	NS	S	unchanged	gain	gain
DS1 (gain)	ENSG00000146063	ENSG00000256407	NS	NS	NA	S	NA	S	unchanged	gain	gain
DS1 (gain)	ENSG00000146063	ENSG00000287103	NA	NA	NS	S	NA	S	unchanged	gain	gain
DS1 (gain)	ENSG00000146063	ENSG00000289455	NS	NS	NS	S	NS	S	unchanged	gain	gain
DS1 (gain)	ENSG00000146205	ENSG00000165084	NS	NS	NS	S	NA	S	unchanged	gain	gain
DS1 (gain)	ENSG00000146221	ENSG00000198785	NA	NA	NS	S	NS	S	unchanged	gain	gain
DS1 (gain)	ENSG00000146530	ENSG00000150977	NS	NS	NS	S	NS	S	unchanged	gain	gain
DS1 (gain)	ENSG00000146540	ENSG00000163191	NS	NS	NS	S	NS	S	unchanged	gain	gain
DS1 (gain)	ENSG00000146826	ENSG00000173253	NS	NS	NS	S	NS	S	unchanged	gain	gain
DS1 (gain)	ENSG00000146826	ENSG00000274893	NA	NA	NA	S	NA	S	unchanged	gain	gain
DS1 (gain)	ENSG00000146826	ENSG00000286501	NA	NA	NS	S	NS	S	unchanged	gain	gain
DS1 (gain)	ENSG00000146834	ENSG00000162408	NS	NS	NS	S	NS	S	unchanged	gain	gain
DS1 (gain)	ENSG00000146938	ENSG00000161405	NA	NA	NS	S	NS	S	unchanged	gain	gain
DS1 (gain)	ENSG00000146938	ENSG00000269289	NS	NS	NS	S	NS	S	unchanged	gain	gain
DS1 (gain)	ENSG00000146938	ENSG00000272106	NS	NS	NS	S	NS	S	unchanged	gain	gain
DS1 (gain)	ENSG00000146938	ENSG00000277268	NS	NS	NS	S	NS	S	unchanged	gain	gain
DS1 (gain)	ENSG00000146955	ENSG00000174015	NA	NA	NS	S	NA	S	unchanged	gain	gain
DS1 (gain)	ENSG00000146955	ENSG00000183454	NA	NA	NS	S	NA	S	unchanged	gain	gain
DS1 (gain)	ENSG00000146955	ENSG00000229692	NA	NA	NS	S	NA	S	unchanged	gain	gain
DS1 (gain)	ENSG00000146955	ENSG00000235007	NA	NA	NS	S	NA	S	unchanged	gain	gain
DS1 (gain)	ENSG00000147036	ENSG00000162341	NS	NS	NS	S	NS	S	unchanged	gain	gain
DS1 (gain)	ENSG00000147041	ENSG00000162851	NS	NS	NS	S	NS	S	unchanged	gain	gain
DS1 (gain)	ENSG00000147065	ENSG00000205622	NS	NS	NS	S	NS	S	unchanged	gain	gain
DS1 (gain)	ENSG00000147206	ENSG00000289261	NS	NS	NS	S	NS	S	unchanged	gain	gain
DS1 (gain)	ENSG00000147231	ENSG00000269693	NS	NS	NS	S	NS	S	unchanged	gain	gain
DS1 (gain)	ENSG00000147324	ENSG00000244998	NA	NA	NS	S	NS	S	unchanged	gain	gain
DS1 (gain)	ENSG00000147535	ENSG00000166130	NS	NS	NS	S	NS	S	unchanged	gain	gain
DS1 (gain)	ENSG00000147862	ENSG00000233056	NA	NA	NS	S	NA	S	unchanged	gain	gain
DS1 (gain)	ENSG00000147872	ENSG00000156875	NS	NS	NS	S	NS	S	unchanged	gain	gain
DS1 (gain)	ENSG00000148090	ENSG00000153291	NS	NS	NS	S	NS	S	unchanged	gain	gain
DS1 (gain)	ENSG00000148180	ENSG00000290086	NS	NS	NS	S	NS	S	unchanged	gain	gain
DS1 (gain)	ENSG00000148357	ENSG00000286950	NS	NS	NS	S	NA	S	unchanged	gain	gain
DS1 (gain)	ENSG00000148362	ENSG00000226754	NS	NS	NS	S	NS	S	unchanged	gain	gain
DS1 (gain)	ENSG00000148362	ENSG00000254833	NA	NA	NS	S	NA	S	unchanged	gain	gain
DS1 (gain)	ENSG00000148516	ENSG00000151151	NS	NS	NS	S	NS	S	unchanged	gain	gain
DS1 (gain)	ENSG00000148848	ENSG00000160613	NS	NS	NS	S	NS	S	unchanged	gain	gain
DS1 (gain)	ENSG00000149201	ENSG00000286375	NA	NA	NS	S	NA	S	unchanged	gain	gain
DS1 (gain)	ENSG00000149294	ENSG00000289589	NS	NS	NS	S	NS	S	unchanged	gain	gain
DS1 (gain)	ENSG00000149609	ENSG00000226149	NS	NS	NS	S	NS	S	unchanged	gain	gain
DS1 (gain)	ENSG00000149609	ENSG00000256967	NS	NS	NS	S	NS	S	unchanged	gain	gain
DS1 (gain)	ENSG00000149609	ENSG00000287170	NS	NS	NS	S	NS	S	unchanged	gain	gain
DS1 (gain)	ENSG00000149633	ENSG00000280145	NS	NS	NS	S	NS	S	unchanged	gain	gain
DS1 (gain)	ENSG00000149743	ENSG00000167785	NS	NS	NS	S	NS	S	unchanged	gain	gain
DS1 (gain)	ENSG00000150627	ENSG00000158373	NS	NS	NS	S	NS	S	unchanged	gain	gain
DS1 (gain)	ENSG00000150628	ENSG00000166002	NS	NS	NS	S	NA	S	unchanged	gain	gain
DS1 (gain)	ENSG00000150756	ENSG00000215483	NS	NS	NS	S	NS	S	unchanged	gain	gain
DS1 (gain)	ENSG00000150768	ENSG00000172508	NS	NS	NS	S	NS	S	unchanged	gain	gain
DS1 (gain)	ENSG00000151062	ENSG00000255856	NA	NA	NS	S	NS	S	unchanged	gain	gain
DS1 (gain)	ENSG00000151320	ENSG00000285747	NA	NA	NS	S	NA	S	unchanged	gain	gain
DS1 (gain)	ENSG00000151338	ENSG00000165006	NS	NS	NS	S	NS	S	unchanged	gain	gain
DS1 (gain)	ENSG00000151364	ENSG00000153975	NS	NS	NS	S	NS	S	unchanged	gain	gain
DS1 (gain)	ENSG00000151498	ENSG00000229178	NS	NS	NS	S	NS	S	unchanged	gain	gain
DS1 (gain)	ENSG00000151725	ENSG00000234705	NS	NS	NS	S	NS	S	unchanged	gain	gain
DS1 (gain)	ENSG00000151748	ENSG00000228395	NS	NS	NS	S	NS	S	unchanged	gain	gain
DS1 (gain)	ENSG00000151914	ENSG00000153339	NS	NS	NS	S	NS	S	unchanged	gain	gain
DS1 (gain)	ENSG00000151914	ENSG00000260428	NS	NS	NS	S	NS	S	unchanged	gain	gain
DS1 (gain)	ENSG00000152092	ENSG00000162669	NS	NS	NS	S	NS	S	unchanged	gain	gain
DS1 (gain)	ENSG00000152217	ENSG00000163811	NS	NS	NS	S	NS	S	unchanged	gain	gain
DS1 (gain)	ENSG00000152766	ENSG00000255158	NA	NA	NA	S	NA	S	unchanged	gain	gain
DS1 (gain)	ENSG00000152766	ENSG00000258682	NA	NA	NA	S	NS	S	unchanged	gain	gain
DS1 (gain)	ENSG00000152766	ENSG00000260953	NA	NA	NA	S	NA	S	unchanged	gain	gain
DS1 (gain)	ENSG00000152926	ENSG00000285877	NS	NS	NS	S	NS	S	unchanged	gain	gain
DS1 (gain)	ENSG00000153291	ENSG00000158079	NS	NS	NS	S	NS	S	unchanged	gain	gain
DS1 (gain)	ENSG00000153774	ENSG00000254833	NA	NA	NS	S	NA	S	unchanged	gain	gain
DS1 (gain)	ENSG00000153885	ENSG00000249464	NS	NS	NS	S	NA	S	unchanged	gain	gain
DS1 (gain)	ENSG00000153902	ENSG00000162779	NS	NS	NS	S	NA	S	unchanged	gain	gain
DS1 (gain)	ENSG00000153989	ENSG00000251127	NS	NS	NS	S	NS	S	unchanged	gain	gain
DS1 (gain)	ENSG00000154640	ENSG00000165671	NS	NS	NS	S	NS	S	unchanged	gain	gain
DS1 (gain)	ENSG00000154845	ENSG00000224635	NS	NS	NS	S	NS	S	unchanged	gain	gain
DS1 (gain)	ENSG00000154957	ENSG00000258984	NS	NS	NS	S	NS	S	unchanged	gain	gain
DS1 (gain)	ENSG00000155026	ENSG00000289758	NS	NS	NA	S	NS	S	unchanged	gain	gain
DS1 (gain)	ENSG00000155034	ENSG00000156453	NS	NS	NS	S	NS	S	unchanged	gain	gain
DS1 (gain)	ENSG00000155269	ENSG00000158859	NS	NS	NS	S	NS	S	unchanged	gain	gain
DS1 (gain)	ENSG00000155269	ENSG00000176988	NS	NS	NS	S	NA	S	unchanged	gain	gain
DS1 (gain)	ENSG00000155269	ENSG00000225213	NA	NA	NA	S	NA	S	unchanged	gain	gain
DS1 (gain)	ENSG00000155269	ENSG00000240021	NA	NA	NS	S	NA	S	unchanged	gain	gain
DS1 (gain)	ENSG00000155269	ENSG00000243797	NA	NA	NA	S	NS	S	unchanged	gain	gain
DS1 (gain)	ENSG00000155269	ENSG00000251414	NA	NA	NA	S	NA	S	unchanged	gain	gain
DS1 (gain)	ENSG00000155269	ENSG00000267612	NA	NA	NS	S	NA	S	unchanged	gain	gain
DS1 (gain)	ENSG00000155269	ENSG00000268191	NA	NA	NA	S	NA	S	unchanged	gain	gain
DS1 (gain)	ENSG00000155269	ENSG00000270082	NS	NS	NA	S	NS	S	unchanged	gain	gain
DS1 (gain)	ENSG00000155269	ENSG00000274080	NA	NA	NS	S	NS	S	unchanged	gain	gain
DS1 (gain)	ENSG00000155269	ENSG00000275812	NA	NA	NS	S	NA	S	unchanged	gain	gain
DS1 (gain)	ENSG00000155269	ENSG00000286165	NA	NA	NS	S	NS	S	unchanged	gain	gain
DS1 (gain)	ENSG00000155269	ENSG00000286856	NA	NA	NA	S	NA	S	unchanged	gain	gain
DS1 (gain)	ENSG00000155269	ENSG00000287547	NS	NS	NA	S	NA	S	unchanged	gain	gain
DS1 (gain)	ENSG00000155463	ENSG00000164116	NS	NS	NS	S	NS	S	unchanged	gain	gain
DS1 (gain)	ENSG00000155463	ENSG00000248668	NS	NS	NS	S	NS	S	unchanged	gain	gain
DS1 (gain)	ENSG00000155875	ENSG00000211448	NS	NS	NS	S	NS	S	unchanged	gain	gain
DS1 (gain)	ENSG00000155875	ENSG00000267092	NS	NS	NS	S	NS	S	unchanged	gain	gain
DS1 (gain)	ENSG00000155903	ENSG00000289513	NS	NS	NS	S	NA	S	unchanged	gain	gain
DS1 (gain)	ENSG00000156009	ENSG00000164142	NS	NS	NS	S	NA	S	unchanged	gain	gain
DS1 (gain)	ENSG00000156384	ENSG00000159164	NS	NS	NS	S	NS	S	unchanged	gain	gain
DS1 (gain)	ENSG00000156504	ENSG00000245148	NS	NS	NS	S	NS	S	unchanged	gain	gain
DS1 (gain)	ENSG00000156869	ENSG00000286116	NS	NS	NS	S	NS	S	unchanged	gain	gain
DS1 (gain)	ENSG00000156959	ENSG00000287642	NA	NA	NS	S	NS	S	unchanged	gain	gain
DS1 (gain)	ENSG00000157107	ENSG00000174125	NS	NS	NS	S	NS	S	unchanged	gain	gain
DS1 (gain)	ENSG00000157111	ENSG00000254004	NS	NS	NS	S	NS	S	unchanged	gain	gain
DS1 (gain)	ENSG00000157335	ENSG00000225938	NA	NA	NS	S	NA	S	unchanged	gain	gain
DS1 (gain)	ENSG00000157335	ENSG00000288972	NA	NA	NS	S	NA	S	unchanged	gain	gain
DS1 (gain)	ENSG00000157353	ENSG00000163565	NS	NS	NS	S	NS	S	unchanged	gain	gain
DS1 (gain)	ENSG00000157538	ENSG00000163516	NS	NS	NS	S	NS	S	unchanged	gain	gain
DS1 (gain)	ENSG00000157653	ENSG00000161929	NS	NS	NS	S	NA	S	unchanged	gain	gain
DS1 (gain)	ENSG00000157653	ENSG00000287146	NS	NS	NS	S	NS	S	unchanged	gain	gain
DS1 (gain)	ENSG00000157869	ENSG00000262728	NS	NS	NS	S	NA	S	unchanged	gain	gain
DS1 (gain)	ENSG00000157870	ENSG00000163395	NS	NS	NS	S	NS	S	unchanged	gain	gain
DS1 (gain)	ENSG00000157890	ENSG00000205502	NA	NA	NS	S	NA	S	unchanged	gain	gain
DS1 (gain)	ENSG00000157890	ENSG00000261268	NA	NA	NS	S	NS	S	unchanged	gain	gain
DS1 (gain)	ENSG00000157890	ENSG00000265474	NS	NS	NS	S	NS	S	unchanged	gain	gain
DS1 (gain)	ENSG00000157890	ENSG00000285404	NA	NA	NA	S	NS	S	unchanged	gain	gain
DS1 (gain)	ENSG00000157890	ENSG00000288744	NA	NA	NS	S	NS	S	unchanged	gain	gain
DS1 (gain)	ENSG00000158006	ENSG00000289212	NS	NS	NS	S	NS	S	unchanged	gain	gain
DS1 (gain)	ENSG00000158079	ENSG00000160194	NS	NS	NS	S	NS	S	unchanged	gain	gain
DS1 (gain)	ENSG00000158156	ENSG00000215595	NA	NA	NS	S	NS	S	unchanged	gain	gain
DS1 (gain)	ENSG00000158290	ENSG00000224609	NS	NS	NS	S	NS	S	unchanged	gain	gain
DS1 (gain)	ENSG00000158321	ENSG00000241644	NS	NS	NS	S	NA	S	unchanged	gain	gain
DS1 (gain)	ENSG00000158473	ENSG00000260790	NS	NS	NS	S	NA	S	unchanged	gain	gain
DS1 (gain)	ENSG00000158555	ENSG00000183308	NS	NS	NS	S	NS	S	unchanged	gain	gain
DS1 (gain)	ENSG00000158748	ENSG00000163617	NS	NS	NS	S	NS	S	unchanged	gain	gain
DS1 (gain)	ENSG00000158805	ENSG00000287278	NA	NA	NS	S	NS	S	unchanged	gain	gain
DS1 (gain)	ENSG00000158850	ENSG00000235958	NA	NA	NA	S	NS	S	unchanged	gain	gain
DS1 (gain)	ENSG00000158856	ENSG00000226423	NA	NA	NS	S	NA	S	unchanged	gain	gain
DS1 (gain)	ENSG00000158859	ENSG00000188649	NS	NS	NS	S	NS	S	unchanged	gain	gain
DS1 (gain)	ENSG00000159915	ENSG00000163053	NS	NS	NS	S	NS	S	unchanged	gain	gain
DS1 (gain)	ENSG00000159915	ENSG00000170748	NA	NA	NS	S	NS	S	unchanged	gain	gain
DS1 (gain)	ENSG00000160111	ENSG00000251307	NS	NS	NA	S	NS	S	unchanged	gain	gain
DS1 (gain)	ENSG00000160111	ENSG00000264486	NS	NS	NS	S	NS	S	unchanged	gain	gain
DS1 (gain)	ENSG00000160111	ENSG00000269161	NA	NA	NS	S	NA	S	unchanged	gain	gain
DS1 (gain)	ENSG00000160188	ENSG00000163931	NA	NA	NS	S	NS	S	unchanged	gain	gain
DS1 (gain)	ENSG00000160219	ENSG00000166266	NS	NS	NS	S	NS	S	unchanged	gain	gain
DS1 (gain)	ENSG00000160285	ENSG00000196363	NS	NS	NS	S	NS	S	unchanged	gain	gain
DS1 (gain)	ENSG00000160294	ENSG00000234902	NA	NA	NA	S	NA	S	unchanged	gain	gain
DS1 (gain)	ENSG00000160318	ENSG00000267783	NA	NA	NA	S	NA	S	unchanged	gain	gain
DS1 (gain)	ENSG00000160678	ENSG00000287477	NS	NS	NS	S	NA	S	unchanged	gain	gain
DS1 (gain)	ENSG00000160973	ENSG00000164924	NS	NS	NS	S	NS	S	unchanged	gain	gain
DS1 (gain)	ENSG00000161091	ENSG00000164587	NS	NS	NS	S	NS	S	unchanged	gain	gain
DS1 (gain)	ENSG00000161395	ENSG00000163710	NS	NS	NS	S	NS	S	unchanged	gain	gain
DS1 (gain)	ENSG00000161405	ENSG00000269289	NA	NA	NS	S	NS	S	unchanged	gain	gain
DS1 (gain)	ENSG00000161405	ENSG00000272106	NA	NA	NS	S	NS	S	unchanged	gain	gain
DS1 (gain)	ENSG00000161929	ENSG00000166405	NA	NA	NS	S	NA	S	unchanged	gain	gain
DS1 (gain)	ENSG00000161970	ENSG00000269570	NS	NS	NS	S	NS	S	unchanged	gain	gain
DS1 (gain)	ENSG00000162227	ENSG00000272217	NS	NS	NS	S	NS	S	unchanged	gain	gain
DS1 (gain)	ENSG00000162438	ENSG00000231811	NS	NS	NS	S	NS	S	unchanged	gain	gain
DS1 (gain)	ENSG00000162438	ENSG00000235499	NA	NA	NA	S	NA	S	unchanged	gain	gain
DS1 (gain)	ENSG00000162438	ENSG00000243795	NS	NS	NS	S	NS	S	unchanged	gain	gain
DS1 (gain)	ENSG00000162438	ENSG00000244491	NA	NA	NS	S	NS	S	unchanged	gain	gain
DS1 (gain)	ENSG00000162438	ENSG00000253983	NS	NS	NA	S	NA	S	unchanged	gain	gain
DS1 (gain)	ENSG00000162438	ENSG00000259341	NS	NS	NS	S	NS	S	unchanged	gain	gain
DS1 (gain)	ENSG00000162438	ENSG00000261529	NA	NA	NA	S	NA	S	unchanged	gain	gain
DS1 (gain)	ENSG00000162438	ENSG00000289429	NS	NS	NS	S	NS	S	unchanged	gain	gain
DS1 (gain)	ENSG00000162520	ENSG00000162981	NS	NS	NS	S	NS	S	unchanged	gain	gain
DS1 (gain)	ENSG00000162520	ENSG00000167306	NS	NS	NS	S	NS	S	unchanged	gain	gain
DS1 (gain)	ENSG00000162591	ENSG00000237489	NS	NS	NS	S	NS	S	unchanged	gain	gain
DS1 (gain)	ENSG00000162639	ENSG00000225555	NS	NS	NS	S	NS	S	unchanged	gain	gain
DS1 (gain)	ENSG00000162643	ENSG00000256271	NA	NA	NA	S	NA	S	unchanged	gain	gain
DS1 (gain)	ENSG00000162669	ENSG00000165799	NA	NA	NS	S	NS	S	unchanged	gain	gain
DS1 (gain)	ENSG00000162669	ENSG00000206113	NS	NS	NS	S	NS	S	unchanged	gain	gain
DS1 (gain)	ENSG00000162669	ENSG00000224969	NA	NA	NA	S	NA	S	unchanged	gain	gain
DS1 (gain)	ENSG00000162669	ENSG00000248596	NS	NS	NA	S	NS	S	unchanged	gain	gain
DS1 (gain)	ENSG00000162669	ENSG00000258588	NA	NA	NA	S	NA	S	unchanged	gain	gain
DS1 (gain)	ENSG00000162669	ENSG00000258952	NS	NS	NA	S	NS	S	unchanged	gain	gain
DS1 (gain)	ENSG00000162669	ENSG00000273243	NS	NS	NS	S	NS	S	unchanged	gain	gain
DS1 (gain)	ENSG00000162669	ENSG00000278703	NA	NA	NA	S	NS	S	unchanged	gain	gain
DS1 (gain)	ENSG00000162669	ENSG00000280587	NS	NS	NS	S	NS	S	unchanged	gain	gain
DS1 (gain)	ENSG00000162723	ENSG00000206075	NA	NA	NA	S	NS	S	unchanged	gain	gain
DS1 (gain)	ENSG00000162849	ENSG00000162976	NS	NS	NS	S	NS	S	unchanged	gain	gain
DS1 (gain)	ENSG00000162981	ENSG00000167306	NS	NS	NS	S	NS	S	unchanged	gain	gain
DS1 (gain)	ENSG00000163013	ENSG00000165061	NS	NS	NS	S	NS	S	unchanged	gain	gain
DS1 (gain)	ENSG00000163093	ENSG00000264448	NS	NS	NS	S	NS	S	unchanged	gain	gain
DS1 (gain)	ENSG00000163170	ENSG00000253227	NS	NS	NS	S	NS	S	unchanged	gain	gain
DS1 (gain)	ENSG00000163374	ENSG00000224310	NA	NA	NS	S	NS	S	unchanged	gain	gain
DS1 (gain)	ENSG00000163395	ENSG00000203943	NS	NS	NS	S	NS	S	unchanged	gain	gain
DS1 (gain)	ENSG00000163463	ENSG00000290046	NS	NS	NS	S	NS	S	unchanged	gain	gain
DS1 (gain)	ENSG00000163631	ENSG00000187862	NA	NA	NS	S	NA	S	unchanged	gain	gain
DS1 (gain)	ENSG00000163631	ENSG00000260922	NA	NA	NS	S	NA	S	unchanged	gain	gain
DS1 (gain)	ENSG00000163637	ENSG00000246363	NS	NS	NS	S	NS	S	unchanged	gain	gain
DS1 (gain)	ENSG00000163661	ENSG00000258789	NS	NS	NS	S	NS	S	unchanged	gain	gain
DS1 (gain)	ENSG00000163682	ENSG00000164220	NS	NS	NS	S	NS	S	unchanged	gain	gain
DS1 (gain)	ENSG00000163682	ENSG00000196664	NA	NA	NS	S	NS	S	unchanged	gain	gain
DS1 (gain)	ENSG00000163694	ENSG00000168594	NA	NA	NA	S	NS	S	unchanged	gain	gain
DS1 (gain)	ENSG00000163694	ENSG00000205863	NS	NS	NA	S	NS	S	unchanged	gain	gain
DS1 (gain)	ENSG00000163694	ENSG00000227115	NS	NS	NS	S	NA	S	unchanged	gain	gain
DS1 (gain)	ENSG00000163694	ENSG00000228549	NS	NS	NS	S	NS	S	unchanged	gain	gain
DS1 (gain)	ENSG00000163694	ENSG00000250107	NS	NS	NA	S	NS	S	unchanged	gain	gain
DS1 (gain)	ENSG00000163694	ENSG00000259810	NA	NA	NS	S	NA	S	unchanged	gain	gain
DS1 (gain)	ENSG00000163694	ENSG00000264954	NA	NA	NS	S	NA	S	unchanged	gain	gain
DS1 (gain)	ENSG00000163694	ENSG00000269924	NS	NS	NS	S	NS	S	unchanged	gain	gain
DS1 (gain)	ENSG00000163694	ENSG00000273272	NA	NA	NS	S	NA	S	unchanged	gain	gain
DS1 (gain)	ENSG00000163694	ENSG00000280036	NA	NA	NA	S	NA	S	unchanged	gain	gain
DS1 (gain)	ENSG00000163694	ENSG00000288863	NA	NA	NA	S	NA	S	unchanged	gain	gain
DS1 (gain)	ENSG00000163807	ENSG00000167799	NS	NS	NS	S	NS	S	unchanged	gain	gain
DS1 (gain)	ENSG00000163811	ENSG00000185947	NS	NS	NS	S	NS	S	unchanged	gain	gain
DS1 (gain)	ENSG00000163923	ENSG00000165449	NS	NS	NS	S	NS	S	unchanged	gain	gain
DS1 (gain)	ENSG00000163995	ENSG00000164266	NA	NA	NA	S	NA	S	unchanged	gain	gain
DS1 (gain)	ENSG00000163995	ENSG00000173080	NS	NS	NA	S	NS	S	unchanged	gain	gain
DS1 (gain)	ENSG00000163995	ENSG00000186818	NS	NS	NA	S	NA	S	unchanged	gain	gain
DS1 (gain)	ENSG00000163995	ENSG00000187144	NS	NS	NS	S	NA	S	unchanged	gain	gain
DS1 (gain)	ENSG00000163995	ENSG00000223806	NA	NA	NA	S	NS	S	unchanged	gain	gain
DS1 (gain)	ENSG00000163995	ENSG00000225194	NA	NA	NS	S	NS	S	unchanged	gain	gain
DS1 (gain)	ENSG00000163995	ENSG00000248144	NS	NS	NS	S	NA	S	unchanged	gain	gain
DS1 (gain)	ENSG00000163995	ENSG00000249159	NA	NA	NS	S	NA	S	unchanged	gain	gain
DS1 (gain)	ENSG00000163995	ENSG00000259668	NS	NS	NS	S	NS	S	unchanged	gain	gain
DS1 (gain)	ENSG00000163995	ENSG00000260988	NS	NS	NS	S	NA	S	unchanged	gain	gain
DS1 (gain)	ENSG00000163995	ENSG00000267078	NS	NS	NS	S	NS	S	unchanged	gain	gain
DS1 (gain)	ENSG00000163995	ENSG00000267707	NS	NS	NA	S	NS	S	unchanged	gain	gain
DS1 (gain)	ENSG00000163995	ENSG00000271984	NA	NA	NS	S	NA	S	unchanged	gain	gain
DS1 (gain)	ENSG00000163995	ENSG00000277855	NS	NS	NA	S	NS	S	unchanged	gain	gain
DS1 (gain)	ENSG00000163995	ENSG00000278668	NA	NA	NA	S	NS	S	unchanged	gain	gain
DS1 (gain)	ENSG00000163995	ENSG00000286577	NA	NA	NS	S	NA	S	unchanged	gain	gain
DS1 (gain)	ENSG00000163995	ENSG00000287543	NS	NS	NS	S	NS	S	unchanged	gain	gain
DS1 (gain)	ENSG00000164080	ENSG00000166557	NS	NS	NS	S	NS	S	unchanged	gain	gain
DS1 (gain)	ENSG00000164081	ENSG00000183128	NS	NS	NS	S	NS	S	unchanged	gain	gain
DS1 (gain)	ENSG00000164117	ENSG00000165996	NS	NS	NS	S	NS	S	unchanged	gain	gain
DS1 (gain)	ENSG00000164118	ENSG00000175189	NS	NS	NS	S	NS	S	unchanged	gain	gain
DS1 (gain)	ENSG00000164125	ENSG00000165804	NS	NS	NS	S	NS	S	unchanged	gain	gain
DS1 (gain)	ENSG00000164142	ENSG00000171509	NS	NS	NS	S	NA	S	unchanged	gain	gain
DS1 (gain)	ENSG00000164142	ENSG00000197272	NA	NA	NS	S	NA	S	unchanged	gain	gain
DS1 (gain)	ENSG00000164142	ENSG00000256196	NS	NS	NS	S	NS	S	unchanged	gain	gain
DS1 (gain)	ENSG00000164142	ENSG00000256250	NA	NA	NA	S	NA	S	unchanged	gain	gain
DS1 (gain)	ENSG00000164142	ENSG00000259818	NS	NS	NA	S	NS	S	unchanged	gain	gain
DS1 (gain)	ENSG00000164142	ENSG00000283321	NA	NA	NA	S	NA	S	unchanged	gain	gain
DS1 (gain)	ENSG00000164164	ENSG00000260279	NS	NS	NS	S	NS	S	unchanged	gain	gain
DS1 (gain)	ENSG00000164172	ENSG00000250155	NS	NS	NS	S	NS	S	unchanged	gain	gain
DS1 (gain)	ENSG00000164604	ENSG00000168594	NA	NA	NA	S	NS	S	unchanged	gain	gain
DS1 (gain)	ENSG00000164604	ENSG00000205863	NS	NS	NA	S	NS	S	unchanged	gain	gain
DS1 (gain)	ENSG00000164604	ENSG00000227115	NS	NS	NS	S	NA	S	unchanged	gain	gain
DS1 (gain)	ENSG00000164604	ENSG00000250107	NS	NS	NA	S	NS	S	unchanged	gain	gain
DS1 (gain)	ENSG00000164604	ENSG00000259810	NA	NA	NS	S	NA	S	unchanged	gain	gain
DS1 (gain)	ENSG00000164604	ENSG00000264954	NA	NA	NS	S	NA	S	unchanged	gain	gain
DS1 (gain)	ENSG00000164604	ENSG00000269924	NS	NS	NS	S	NS	S	unchanged	gain	gain
DS1 (gain)	ENSG00000164604	ENSG00000273272	NA	NA	NS	S	NA	S	unchanged	gain	gain
DS1 (gain)	ENSG00000164604	ENSG00000280036	NA	NA	NA	S	NA	S	unchanged	gain	gain
DS1 (gain)	ENSG00000164604	ENSG00000288863	NA	NA	NA	S	NA	S	unchanged	gain	gain
DS1 (gain)	ENSG00000164683	ENSG00000232237	NS	NS	NS	S	NS	S	unchanged	gain	gain
DS1 (gain)	ENSG00000164707	ENSG00000238107	NS	NS	NA	S	NA	S	unchanged	gain	gain
DS1 (gain)	ENSG00000164877	ENSG00000180815	NS	NS	NS	S	NS	S	unchanged	gain	gain
DS1 (gain)	ENSG00000164920	ENSG00000239791	NS	NS	NS	S	NS	S	unchanged	gain	gain
DS1 (gain)	ENSG00000165071	ENSG00000258302	NS	NS	NS	S	NS	S	unchanged	gain	gain
DS1 (gain)	ENSG00000165182	ENSG00000234754	NA	NA	NS	S	NS	S	unchanged	gain	gain
DS1 (gain)	ENSG00000165182	ENSG00000287642	NA	NA	NS	S	NS	S	unchanged	gain	gain
DS1 (gain)	ENSG00000165300	ENSG00000183778	NS	NS	NS	S	NS	S	unchanged	gain	gain
DS1 (gain)	ENSG00000165312	ENSG00000188660	NS	NS	NS	S	NS	S	unchanged	gain	gain
DS1 (gain)	ENSG00000165495	ENSG00000229563	NS	NS	NS	S	NS	S	unchanged	gain	gain
DS1 (gain)	ENSG00000165511	ENSG00000167676	NS	NS	NS	S	NS	S	unchanged	gain	gain
DS1 (gain)	ENSG00000165591	ENSG00000289405	NA	NA	NS	S	NS	S	unchanged	gain	gain
DS1 (gain)	ENSG00000165629	ENSG00000287957	NS	NS	NS	S	NS	S	unchanged	gain	gain
DS1 (gain)	ENSG00000165731	ENSG00000267272	NS	NS	NS	S	NS	S	unchanged	gain	gain
DS1 (gain)	ENSG00000166349	ENSG00000286636	NA	NA	NS	S	NA	S	unchanged	gain	gain
DS1 (gain)	ENSG00000166405	ENSG00000261093	NA	NA	NA	S	NA	S	unchanged	gain	gain
DS1 (gain)	ENSG00000166405	ENSG00000287146	NA	NA	NS	S	NS	S	unchanged	gain	gain
DS1 (gain)	ENSG00000166741	ENSG00000272636	NS	NS	NS	S	NS	S	unchanged	gain	gain
DS1 (gain)	ENSG00000166963	ENSG00000276087	NS	NS	NS	S	NS	S	unchanged	gain	gain
DS1 (gain)	ENSG00000167323	ENSG00000255931	NS	NS	NS	S	NA	S	unchanged	gain	gain
DS1 (gain)	ENSG00000167491	ENSG00000267709	NA	NA	NS	S	NS	S	unchanged	gain	gain
DS1 (gain)	ENSG00000167664	ENSG00000288958	NA	NA	NS	S	NA	S	unchanged	gain	gain
DS1 (gain)	ENSG00000167851	ENSG00000277496	NA	NA	NA	S	NA	S	unchanged	gain	gain
DS1 (gain)	ENSG00000167941	ENSG00000169403	NS	NS	NA	S	NS	S	unchanged	gain	gain
DS1 (gain)	ENSG00000168329	ENSG00000169403	NS	NS	NA	S	NA	S	unchanged	gain	gain
DS1 (gain)	ENSG00000168589	ENSG00000174015	NA	NA	NA	S	NA	S	unchanged	gain	gain
DS1 (gain)	ENSG00000168589	ENSG00000183454	NA	NA	NA	S	NA	S	unchanged	gain	gain
DS1 (gain)	ENSG00000168589	ENSG00000229692	NA	NA	NA	S	NA	S	unchanged	gain	gain
DS1 (gain)	ENSG00000169403	ENSG00000250506	NS	NS	NS	S	NS	S	unchanged	gain	gain
DS1 (gain)	ENSG00000169403	ENSG00000286092	NS	NS	NA	S	NS	S	unchanged	gain	gain
DS1 (gain)	ENSG00000169427	ENSG00000259345	NS	NS	NS	S	NS	S	unchanged	gain	gain
DS1 (gain)	ENSG00000169760	ENSG00000183844	NS	NS	NS	S	NS	S	unchanged	gain	gain
DS1 (gain)	ENSG00000170209	ENSG00000227388	NA	NA	NA	S	NS	S	unchanged	gain	gain
DS1 (gain)	ENSG00000170482	ENSG00000186453	NS	NS	NS	S	NS	S	unchanged	gain	gain
DS1 (gain)	ENSG00000170482	ENSG00000235499	NA	NA	NA	S	NA	S	unchanged	gain	gain
DS1 (gain)	ENSG00000170482	ENSG00000243795	NS	NS	NS	S	NS	S	unchanged	gain	gain
DS1 (gain)	ENSG00000170482	ENSG00000244491	NA	NA	NS	S	NS	S	unchanged	gain	gain
DS1 (gain)	ENSG00000170482	ENSG00000253983	NS	NS	NA	S	NA	S	unchanged	gain	gain
DS1 (gain)	ENSG00000170482	ENSG00000261202	NS	NS	NS	S	NS	S	unchanged	gain	gain
DS1 (gain)	ENSG00000170482	ENSG00000261529	NA	NA	NA	S	NA	S	unchanged	gain	gain
DS1 (gain)	ENSG00000170482	ENSG00000284337	NS	NS	NA	S	NA	S	unchanged	gain	gain
DS1 (gain)	ENSG00000170482	ENSG00000286038	NA	NA	NS	S	NS	S	unchanged	gain	gain
DS1 (gain)	ENSG00000170482	ENSG00000289319	NS	NS	NS	S	NA	S	unchanged	gain	gain
DS1 (gain)	ENSG00000170482	ENSG00000289340	NS	NS	NS	S	NA	S	unchanged	gain	gain
DS1 (gain)	ENSG00000170748	ENSG00000182366	NA	NA	NS	S	NS	S	unchanged	gain	gain
DS1 (gain)	ENSG00000170748	ENSG00000233178	NA	NA	NS	S	NS	S	unchanged	gain	gain
DS1 (gain)	ENSG00000171004	ENSG00000205089	NS	NS	NS	S	NS	S	unchanged	gain	gain
DS1 (gain)	ENSG00000171044	ENSG00000254461	NS	NS	NS	S	NS	S	unchanged	gain	gain
DS1 (gain)	ENSG00000171219	ENSG00000276649	NS	NS	NS	S	NS	S	unchanged	gain	gain
DS1 (gain)	ENSG00000172367	ENSG00000182866	NA	NA	NA	S	NS	S	unchanged	gain	gain
DS1 (gain)	ENSG00000172367	ENSG00000205126	NA	NA	NS	S	NA	S	unchanged	gain	gain
DS1 (gain)	ENSG00000172367	ENSG00000226125	NA	NA	NS	S	NA	S	unchanged	gain	gain
DS1 (gain)	ENSG00000172367	ENSG00000243410	NA	NA	NS	S	NA	S	unchanged	gain	gain
DS1 (gain)	ENSG00000172367	ENSG00000277425	NA	NA	NA	S	NA	S	unchanged	gain	gain
DS1 (gain)	ENSG00000172568	ENSG00000244558	NA	NA	NS	S	NA	S	unchanged	gain	gain
DS1 (gain)	ENSG00000172568	ENSG00000262898	NA	NA	NS	S	NA	S	unchanged	gain	gain
DS1 (gain)	ENSG00000172901	ENSG00000203942	NA	NA	NA	S	NA	S	unchanged	gain	gain
DS1 (gain)	ENSG00000172901	ENSG00000225521	NA	NA	NA	S	NA	S	unchanged	gain	gain
DS1 (gain)	ENSG00000172901	ENSG00000247193	NA	NA	NA	S	NA	S	unchanged	gain	gain
DS1 (gain)	ENSG00000172901	ENSG00000249967	NS	NS	NA	S	NS	S	unchanged	gain	gain
DS1 (gain)	ENSG00000172901	ENSG00000260388	NS	NS	NS	S	NA	S	unchanged	gain	gain
DS1 (gain)	ENSG00000172901	ENSG00000287338	NA	NA	NS	S	NA	S	unchanged	gain	gain
DS1 (gain)	ENSG00000172901	ENSG00000289476	NA	NA	NA	S	NS	S	unchanged	gain	gain
DS1 (gain)	ENSG00000173237	ENSG00000267096	NA	NA	NS	S	NS	S	unchanged	gain	gain
DS1 (gain)	ENSG00000173545	ENSG00000234776	NS	NS	NS	S	NS	S	unchanged	gain	gain
DS1 (gain)	ENSG00000174125	ENSG00000214216	NA	NA	NA	S	NA	S	unchanged	gain	gain
DS1 (gain)	ENSG00000174125	ENSG00000253305	NS	NS	NS	S	NS	S	unchanged	gain	gain
DS1 (gain)	ENSG00000174498	ENSG00000287097	NA	NA	NS	S	NS	S	unchanged	gain	gain
DS1 (gain)	ENSG00000174885	ENSG00000242902	NA	NA	NA	S	NA	S	unchanged	gain	gain
DS1 (gain)	ENSG00000174885	ENSG00000265478	NA	NA	NS	S	NS	S	unchanged	gain	gain
DS1 (gain)	ENSG00000174885	ENSG00000288719	NA	NA	NA	S	NS	S	unchanged	gain	gain
DS1 (gain)	ENSG00000174898	ENSG00000278899	NA	NA	NA	S	NA	S	unchanged	gain	gain
DS1 (gain)	ENSG00000175161	ENSG00000262880	NA	NA	NA	S	NA	S	unchanged	gain	gain
DS1 (gain)	ENSG00000175161	ENSG00000270008	NA	NA	NA	S	NA	S	unchanged	gain	gain
DS1 (gain)	ENSG00000175229	ENSG00000187726	NA	NA	NS	S	NS	S	unchanged	gain	gain
DS1 (gain)	ENSG00000175229	ENSG00000272729	NA	NA	NA	S	NS	S	unchanged	gain	gain
DS1 (gain)	ENSG00000177994	ENSG00000205089	NS	NS	NS	S	NA	S	unchanged	gain	gain
DS1 (gain)	ENSG00000179397	ENSG00000276649	NS	NS	NS	S	NS	S	unchanged	gain	gain
DS1 (gain)	ENSG00000180043	ENSG00000204183	NA	NA	NS	S	NA	S	unchanged	gain	gain
DS1 (gain)	ENSG00000180043	ENSG00000272597	NA	NA	NS	S	NA	S	unchanged	gain	gain
DS1 (gain)	ENSG00000180938	ENSG00000248265	NS	NS	NS	S	NS	S	unchanged	gain	gain
DS1 (gain)	ENSG00000182511	ENSG00000265100	NS	NS	NS	S	NS	S	unchanged	gain	gain
DS1 (gain)	ENSG00000182791	ENSG00000267709	NA	NA	NS	S	NS	S	unchanged	gain	gain
DS1 (gain)	ENSG00000183091	ENSG00000285881	NA	NA	NS	S	NS	S	unchanged	gain	gain
DS1 (gain)	ENSG00000183454	ENSG00000231738	NS	NS	NA	S	NA	S	unchanged	gain	gain
DS1 (gain)	ENSG00000183844	ENSG00000276809	NS	NS	NS	S	NA	S	unchanged	gain	gain
DS1 (gain)	ENSG00000184408	ENSG00000215915	NA	NA	NS	S	NA	S	unchanged	gain	gain
DS1 (gain)	ENSG00000184659	ENSG00000186496	NA	NA	NS	S	NS	S	unchanged	gain	gain
DS1 (gain)	ENSG00000186132	ENSG00000228919	NS	NS	NS	S	NS	S	unchanged	gain	gain
DS1 (gain)	ENSG00000186912	ENSG00000257335	NA	NA	NS	S	NS	S	unchanged	gain	gain
DS1 (gain)	ENSG00000186952	ENSG00000288939	NS	NS	NA	S	NS	S	unchanged	gain	gain
DS1 (gain)	ENSG00000186973	ENSG00000256268	NS	NS	NS	S	NS	S	unchanged	gain	gain
DS1 (gain)	ENSG00000187726	ENSG00000272729	NA	NA	NA	S	NS	S	unchanged	gain	gain
DS1 (gain)	ENSG00000187862	ENSG00000231574	NA	NA	NS	S	NS	S	unchanged	gain	gain
DS1 (gain)	ENSG00000187942	ENSG00000270019	NS	NS	NS	S	NS	S	unchanged	gain	gain
DS1 (gain)	ENSG00000187942	ENSG00000289110	NS	NS	NS	S	NS	S	unchanged	gain	gain
DS1 (gain)	ENSG00000188649	ENSG00000203307	NA	NA	NA	S	NA	S	unchanged	gain	gain
DS1 (gain)	ENSG00000188649	ENSG00000243797	NA	NA	NA	S	NS	S	unchanged	gain	gain
DS1 (gain)	ENSG00000189233	ENSG00000273951	NS	NS	NS	S	NS	S	unchanged	gain	gain
DS1 (gain)	ENSG00000189325	ENSG00000260790	NA	NA	NA	S	NA	S	unchanged	gain	gain
DS1 (gain)	ENSG00000196169	ENSG00000215915	NA	NA	NS	S	NA	S	unchanged	gain	gain
DS1 (gain)	ENSG00000196502	ENSG00000243368	NS	NS	NS	S	NA	S	unchanged	gain	gain
DS1 (gain)	ENSG00000196664	ENSG00000215529	NA	NA	NS	S	NS	S	unchanged	gain	gain
DS1 (gain)	ENSG00000196862	ENSG00000244752	NS	NS	NA	S	NS	S	unchanged	gain	gain
DS1 (gain)	ENSG00000197301	ENSG00000255441	NS	NS	NA	S	NS	S	unchanged	gain	gain
DS1 (gain)	ENSG00000197768	ENSG00000289555	NS	NS	NS	S	NS	S	unchanged	gain	gain
DS1 (gain)	ENSG00000198010	ENSG00000273314	NA	NA	NS	S	NS	S	unchanged	gain	gain
DS1 (gain)	ENSG00000198535	ENSG00000205089	NS	NS	NA	S	NS	S	unchanged	gain	gain
DS1 (gain)	ENSG00000198885	ENSG00000257335	NS	NS	NA	S	NA	S	unchanged	gain	gain
DS1 (gain)	ENSG00000203307	ENSG00000235051	NA	NA	NA	S	NA	S	unchanged	gain	gain
DS1 (gain)	ENSG00000203942	ENSG00000233926	NA	NA	NA	S	NA	S	unchanged	gain	gain
DS1 (gain)	ENSG00000204323	ENSG00000289496	NS	NS	NS	S	NS	S	unchanged	gain	gain
DS1 (gain)	ENSG00000205089	ENSG00000205978	NS	NS	NS	S	NS	S	unchanged	gain	gain
DS1 (gain)	ENSG00000205089	ENSG00000243627	NA	NA	NA	S	NA	S	unchanged	gain	gain
DS1 (gain)	ENSG00000205089	ENSG00000255181	NA	NA	NS	S	NS	S	unchanged	gain	gain
DS1 (gain)	ENSG00000205089	ENSG00000263644	NA	NA	NA	S	NA	S	unchanged	gain	gain
DS1 (gain)	ENSG00000205089	ENSG00000268120	NS	NS	NS	S	NS	S	unchanged	gain	gain
DS1 (gain)	ENSG00000205089	ENSG00000287663	NA	NA	NS	S	NA	S	unchanged	gain	gain
DS1 (gain)	ENSG00000205089	ENSG00000289508	NA	NA	NA	S	NA	S	unchanged	gain	gain
DS1 (gain)	ENSG00000206077	ENSG00000286797	NS	NS	NS	S	NS	S	unchanged	gain	gain
DS1 (gain)	ENSG00000214300	ENSG00000276564	NS	NS	NS	S	NA	S	unchanged	gain	gain
DS1 (gain)	ENSG00000215915	ENSG00000253519	NA	NA	NA	S	NS	S	unchanged	gain	gain
DS1 (gain)	ENSG00000215915	ENSG00000283567	NA	NA	NS	S	NA	S	unchanged	gain	gain
DS1 (gain)	ENSG00000215915	ENSG00000288610	NA	NA	NA	S	NA	S	unchanged	gain	gain
DS1 (gain)	ENSG00000222044	ENSG00000269235	NA	NA	NS	S	NA	S	unchanged	gain	gain
DS1 (gain)	ENSG00000222044	ENSG00000288253	NA	NA	NS	S	NA	S	unchanged	gain	gain
DS1 (gain)	ENSG00000224063	ENSG00000270137	NA	NA	NA	S	NS	S	unchanged	gain	gain
DS1 (gain)	ENSG00000224216	ENSG00000287306	NA	NA	NS	S	NA	S	unchanged	gain	gain
DS1 (gain)	ENSG00000225521	ENSG00000233926	NA	NA	NA	S	NA	S	unchanged	gain	gain
DS1 (gain)	ENSG00000225756	ENSG00000253532	NA	NA	NA	S	NA	S	unchanged	gain	gain
DS1 (gain)	ENSG00000225756	ENSG00000255446	NA	NA	NS	S	NS	S	unchanged	gain	gain
DS1 (gain)	ENSG00000225756	ENSG00000269749	NA	NA	NS	S	NA	S	unchanged	gain	gain
DS1 (gain)	ENSG00000225756	ENSG00000285245	NA	NA	NS	S	NA	S	unchanged	gain	gain
DS1 (gain)	ENSG00000225756	ENSG00000287040	NA	NA	NA	S	NA	S	unchanged	gain	gain
DS1 (gain)	ENSG00000225756	ENSG00000289302	NS	NS	NS	S	NS	S	unchanged	gain	gain
DS1 (gain)	ENSG00000225756	ENSG00000289556	NA	NA	NA	S	NA	S	unchanged	gain	gain
DS1 (gain)	ENSG00000225756	ENSG00000289629	NS	NS	NS	S	NS	S	unchanged	gain	gain
DS1 (gain)	ENSG00000225877	ENSG00000257335	NA	NA	NA	S	NA	S	unchanged	gain	gain
DS1 (gain)	ENSG00000226009	ENSG00000289716	NS	NS	NS	S	NS	S	unchanged	gain	gain
DS1 (gain)	ENSG00000226091	ENSG00000285830	NA	NA	NS	S	NS	S	unchanged	gain	gain
DS1 (gain)	ENSG00000226913	ENSG00000228791	NA	NA	NS	S	NS	S	unchanged	gain	gain
DS1 (gain)	ENSG00000227195	ENSG00000285219	NA	NA	NS	S	NS	S	unchanged	gain	gain
DS1 (gain)	ENSG00000227492	ENSG00000287620	NS	NS	NS	S	NA	S	unchanged	gain	gain
DS1 (gain)	ENSG00000227540	ENSG00000271778	NS	NS	NA	S	NS	S	unchanged	gain	gain
DS1 (gain)	ENSG00000227540	ENSG00000275580	NS	NS	NS	S	NA	S	unchanged	gain	gain
DS1 (gain)	ENSG00000229373	ENSG00000277299	NS	NS	NS	S	NS	S	unchanged	gain	gain
DS1 (gain)	ENSG00000229373	ENSG00000285231	NA	NA	NA	S	NS	S	unchanged	gain	gain
DS1 (gain)	ENSG00000229692	ENSG00000231738	NS	NS	NA	S	NA	S	unchanged	gain	gain
DS1 (gain)	ENSG00000230082	ENSG00000273002	NS	NS	NS	S	NS	S	unchanged	gain	gain
DS1 (gain)	ENSG00000230433	ENSG00000286984	NA	NA	NA	S	NS	S	unchanged	gain	gain
DS1 (gain)	ENSG00000230587	ENSG00000257335	NA	NA	NS	S	NA	S	unchanged	gain	gain
DS1 (gain)	ENSG00000231969	ENSG00000237605	NS	NS	NS	S	NS	S	unchanged	gain	gain
DS1 (gain)	ENSG00000232124	ENSG00000288841	NA	NA	NS	S	NA	S	unchanged	gain	gain
DS1 (gain)	ENSG00000232692	ENSG00000236871	NS	NS	NS	S	NA	S	unchanged	gain	gain
DS1 (gain)	ENSG00000232692	ENSG00000276724	NS	NS	NS	S	NS	S	unchanged	gain	gain
DS1 (gain)	ENSG00000233871	ENSG00000286048	NS	NS	NA	S	NS	S	unchanged	gain	gain
DS1 (gain)	ENSG00000233926	ENSG00000234663	NA	NA	NS	S	NA	S	unchanged	gain	gain
DS1 (gain)	ENSG00000233926	ENSG00000247193	NA	NA	NA	S	NA	S	unchanged	gain	gain
DS1 (gain)	ENSG00000233926	ENSG00000249967	NS	NS	NA	S	NS	S	unchanged	gain	gain
DS1 (gain)	ENSG00000233926	ENSG00000256407	NS	NS	NA	S	NA	S	unchanged	gain	gain
DS1 (gain)	ENSG00000233926	ENSG00000260388	NS	NS	NS	S	NA	S	unchanged	gain	gain
DS1 (gain)	ENSG00000233926	ENSG00000287103	NA	NA	NS	S	NA	S	unchanged	gain	gain
DS1 (gain)	ENSG00000233926	ENSG00000287338	NA	NA	NS	S	NA	S	unchanged	gain	gain
DS1 (gain)	ENSG00000233926	ENSG00000289455	NS	NS	NS	S	NS	S	unchanged	gain	gain
DS1 (gain)	ENSG00000233926	ENSG00000289476	NA	NA	NA	S	NS	S	unchanged	gain	gain
DS1 (gain)	ENSG00000234235	ENSG00000273261	NA	NA	NS	S	NA	S	unchanged	gain	gain
DS1 (gain)	ENSG00000235007	ENSG00000269959	NS	NS	NS	S	NA	S	unchanged	gain	gain
DS1 (gain)	ENSG00000235051	ENSG00000243797	NA	NA	NA	S	NA	S	unchanged	gain	gain
DS1 (gain)	ENSG00000235513	ENSG00000288086	NS	NS	NS	S	NS	S	unchanged	gain	gain
DS1 (gain)	ENSG00000236283	ENSG00000251307	NS	NS	NA	S	NA	S	unchanged	gain	gain
DS1 (gain)	ENSG00000236283	ENSG00000264486	NS	NS	NS	S	NA	S	unchanged	gain	gain
DS1 (gain)	ENSG00000236467	ENSG00000257335	NS	NS	NA	S	NA	S	unchanged	gain	gain
DS1 (gain)	ENSG00000236723	ENSG00000286242	NA	NA	NA	S	NA	S	unchanged	gain	gain
DS1 (gain)	ENSG00000239636	ENSG00000273394	NA	NA	NS	S	NA	S	unchanged	gain	gain
DS1 (gain)	ENSG00000249464	ENSG00000287692	NA	NA	NS	S	NA	S	unchanged	gain	gain
DS1 (gain)	ENSG00000251259	ENSG00000272733	NS	NS	NS	S	NA	S	unchanged	gain	gain
DS1 (gain)	ENSG00000251307	ENSG00000272217	NS	NS	NA	S	NS	S	unchanged	gain	gain
DS1 (gain)	ENSG00000251339	ENSG00000283201	NA	NA	NA	S	NA	S	unchanged	gain	gain
DS1 (gain)	ENSG00000256116	ENSG00000262352	NS	NS	NS	S	NS	S	unchanged	gain	gain
DS1 (gain)	ENSG00000256116	ENSG00000287791	NS	NS	NS	S	NA	S	unchanged	gain	gain
DS1 (gain)	ENSG00000257176	ENSG00000286004	NS	NS	NS	S	NS	S	unchanged	gain	gain
DS1 (gain)	ENSG00000257221	ENSG00000257335	NS	NS	NS	S	NS	S	unchanged	gain	gain
DS1 (gain)	ENSG00000257335	ENSG00000261842	NA	NA	NA	S	NA	S	unchanged	gain	gain
DS1 (gain)	ENSG00000257335	ENSG00000267551	NS	NS	NA	S	NS	S	unchanged	gain	gain
DS1 (gain)	ENSG00000257335	ENSG00000271086	NS	NS	NS	S	NA	S	unchanged	gain	gain
DS1 (gain)	ENSG00000257335	ENSG00000271761	NA	NA	NS	S	NA	S	unchanged	gain	gain
DS1 (gain)	ENSG00000257335	ENSG00000273328	NA	NA	NS	S	NS	S	unchanged	gain	gain
DS1 (gain)	ENSG00000257335	ENSG00000286014	NA	NA	NA	S	NA	S	unchanged	gain	gain
DS1 (gain)	ENSG00000257335	ENSG00000289909	NS	NS	NS	S	NA	S	unchanged	gain	gain
DS1 (gain)	ENSG00000257681	ENSG00000269997	NS	NS	NS	S	NS	S	unchanged	gain	gain
DS1 (gain)	ENSG00000258314	ENSG00000287692	NA	NA	NS	S	NA	S	unchanged	gain	gain
DS1 (gain)	ENSG00000258539	ENSG00000286081	NS	NS	NS	S	NS	S	unchanged	gain	gain
DS1 (gain)	ENSG00000258548	ENSG00000279110	NA	NA	NS	S	NA	S	unchanged	gain	gain
DS1 (gain)	ENSG00000259040	ENSG00000281392	NS	NS	NS	S	NA	S	unchanged	gain	gain
DS1 (gain)	ENSG00000260331	ENSG00000273017	NA	NA	NS	S	NA	S	unchanged	gain	gain
DS1 (gain)	ENSG00000260790	ENSG00000272382	NS	NS	NS	S	NS	S	unchanged	gain	gain
DS1 (gain)	ENSG00000260949	ENSG00000270604	NS	NS	NS	S	NA	S	unchanged	gain	gain
DS1 (gain)	ENSG00000261093	ENSG00000279110	NA	NA	NA	S	NA	S	unchanged	gain	gain
DS1 (gain)	ENSG00000261604	ENSG00000288958	NA	NA	NS	S	NA	S	unchanged	gain	gain
DS1 (gain)	ENSG00000262352	ENSG00000289261	NS	NS	NS	S	NS	S	unchanged	gain	gain
DS1 (gain)	ENSG00000264247	ENSG00000288998	NS	NS	NS	S	NS	S	unchanged	gain	gain
DS1 (gain)	ENSG00000264486	ENSG00000272217	NS	NS	NS	S	NS	S	unchanged	gain	gain
DS1 (gain)	ENSG00000264486	ENSG00000289253	NS	NS	NS	S	NA	S	unchanged	gain	gain
DS1 (gain)	ENSG00000267709	ENSG00000283201	NA	NA	NA	S	NS	S	unchanged	gain	gain
DS1 (gain)	ENSG00000268530	ENSG00000281392	NS	NS	NS	S	NS	S	unchanged	gain	gain
DS1 (gain)	ENSG00000268678	ENSG00000285542	NS	NS	NS	S	NS	S	unchanged	gain	gain
DS1 (gain)	ENSG00000269210	ENSG00000289206	NA	NA	NS	S	NA	S	unchanged	gain	gain
DS1 (gain)	ENSG00000269489	ENSG00000289206	NA	NA	NS	S	NS	S	unchanged	gain	gain
DS1 (gain)	ENSG00000269514	ENSG00000281392	NA	NA	NS	S	NS	S	unchanged	gain	gain
DS1 (gain)	ENSG00000269693	ENSG00000287103	NA	NA	NS	S	NA	S	unchanged	gain	gain
DS1 (gain)	ENSG00000269693	ENSG00000289455	NS	NS	NS	S	NS	S	unchanged	gain	gain
DS1 (gain)	ENSG00000270604	ENSG00000277144	NS	NS	NS	S	NA	S	unchanged	gain	gain
DS1 (gain)	ENSG00000272854	ENSG00000288253	NS	NS	NA	S	NA	S	unchanged	gain	gain
DS1 (gain)	ENSG00000273521	ENSG00000287666	NA	NA	NS	S	NA	S	unchanged	gain	gain
DS1 (gain)	ENSG00000273951	ENSG00000282386	NS	NS	NS	S	NS	S	unchanged	gain	gain
DS1 (gain)	ENSG00000273951	ENSG00000284934	NA	NA	NA	S	NA	S	unchanged	gain	gain
DS1 (gain)	ENSG00000287555	ENSG00000288928	NA	NA	NS	S	NS	S	unchanged	gain	gain
DS1 (gain)	ENSG00000288958	ENSG00000289280	NS	NS	NS	S	NS	S	unchanged	gain	gain
DS2 (loss)	ENSG00000001036	ENSG00000163320	NS	NS	S	NS	S	NS	unchanged	loss	loss
DS2 (loss)	ENSG00000001461	ENSG00000155850	NS	NS	S	NS	S	NS	unchanged	loss	loss
DS2 (loss)	ENSG00000001497	ENSG00000013441	NS	NS	S	NS	S	NS	unchanged	loss	loss
DS2 (loss)	ENSG00000001629	ENSG00000025772	NS	NS	S	NS	S	NS	unchanged	loss	loss
DS2 (loss)	ENSG00000002549	ENSG00000143621	NS	NS	S	NS	S	NS	unchanged	loss	loss
DS2 (loss)	ENSG00000002745	ENSG00000091592	NS	NS	S	NA	S	NS	unchanged	loss	loss
DS2 (loss)	ENSG00000002745	ENSG00000137872	NS	NS	S	NA	S	NS	unchanged	loss	loss
DS2 (loss)	ENSG00000002745	ENSG00000155530	NS	NS	S	NA	S	NS	unchanged	loss	loss
DS2 (loss)	ENSG00000002745	ENSG00000286324	NA	NA	S	NA	S	NS	unchanged	loss	loss
DS2 (loss)	ENSG00000003096	ENSG00000105404	NS	NS	S	NS	S	NA	unchanged	loss	loss
DS2 (loss)	ENSG00000004848	ENSG00000100577	NA	NA	S	NS	S	NA	unchanged	loss	loss
DS2 (loss)	ENSG00000004864	ENSG00000154079	NS	NS	S	NS	S	NS	unchanged	loss	loss
DS2 (loss)	ENSG00000004948	ENSG00000113300	NA	NA	S	NS	S	NS	unchanged	loss	loss
DS2 (loss)	ENSG00000005007	ENSG00000115234	NS	NS	S	NS	S	NS	unchanged	loss	loss
DS2 (loss)	ENSG00000005007	ENSG00000140043	NS	NS	S	NS	S	NS	unchanged	loss	loss
DS2 (loss)	ENSG00000005020	ENSG00000086062	NS	NS	S	NS	S	NS	unchanged	loss	loss
DS2 (loss)	ENSG00000005020	ENSG00000116260	NS	NS	S	NS	S	NS	unchanged	loss	loss
DS2 (loss)	ENSG00000005243	ENSG00000086619	NS	NS	S	NS	S	NS	unchanged	loss	loss
DS2 (loss)	ENSG00000005469	ENSG00000156482	NS	NS	S	NS	S	NS	unchanged	loss	loss
DS2 (loss)	ENSG00000005471	ENSG00000152092	NS	NS	S	NS	S	NS	unchanged	loss	loss
DS2 (loss)	ENSG00000005471	ENSG00000197213	NS	NS	S	NS	S	NS	unchanged	loss	loss
DS2 (loss)	ENSG00000005471	ENSG00000204706	NS	NS	S	NS	S	NS	unchanged	loss	loss
DS2 (loss)	ENSG00000005471	ENSG00000231256	NS	NS	S	NS	S	NS	unchanged	loss	loss
DS2 (loss)	ENSG00000005471	ENSG00000233766	NA	NA	S	NA	S	NA	unchanged	loss	loss
DS2 (loss)	ENSG00000005471	ENSG00000265791	NA	NA	S	NA	S	NS	unchanged	loss	loss
DS2 (loss)	ENSG00000005471	ENSG00000268366	NS	NS	S	NS	S	NA	unchanged	loss	loss
DS2 (loss)	ENSG00000005471	ENSG00000273129	NS	NS	S	NA	S	NS	unchanged	loss	loss
DS2 (loss)	ENSG00000005471	ENSG00000288990	NS	NS	S	NS	S	NS	unchanged	loss	loss
DS2 (loss)	ENSG00000005471	ENSG00000289200	NA	NA	S	NA	S	NA	unchanged	loss	loss
DS2 (loss)	ENSG00000005471	ENSG00000289912	NA	NA	S	NS	S	NA	unchanged	loss	loss
DS2 (loss)	ENSG00000006025	ENSG00000286887	NA	NA	S	NA	S	NA	unchanged	loss	loss
DS2 (loss)	ENSG00000006047	ENSG00000149294	NS	NS	S	NS	S	NS	unchanged	loss	loss
DS2 (loss)	ENSG00000006534	ENSG00000076706	NS	NS	S	NS	S	NS	unchanged	loss	loss
DS2 (loss)	ENSG00000006576	ENSG00000123737	NS	NS	S	NS	S	NS	unchanged	loss	loss
DS2 (loss)	ENSG00000006576	ENSG00000171234	NS	NS	S	NS	S	NS	unchanged	loss	loss
DS2 (loss)	ENSG00000006634	ENSG00000236901	NS	NS	S	NS	S	NS	unchanged	loss	loss
DS2 (loss)	ENSG00000006652	ENSG00000165029	NS	NS	S	NS	S	NS	unchanged	loss	loss
DS2 (loss)	ENSG00000006757	ENSG00000142920	NS	NS	S	NS	S	NS	unchanged	loss	loss
DS2 (loss)	ENSG00000007237	ENSG00000108771	NS	NS	S	NS	S	NS	unchanged	loss	loss
DS2 (loss)	ENSG00000007264	ENSG00000119487	NS	NS	S	NS	S	NS	unchanged	loss	loss
DS2 (loss)	ENSG00000007350	ENSG00000169302	NS	NS	S	NA	S	NA	unchanged	loss	loss
DS2 (loss)	ENSG00000007384	ENSG00000136842	NS	NS	S	NS	S	NS	unchanged	loss	loss
DS2 (loss)	ENSG00000007392	ENSG00000250155	NS	NS	S	NS	S	NS	unchanged	loss	loss
DS2 (loss)	ENSG00000007516	ENSG00000126353	NS	NS	S	NS	S	NS	unchanged	loss	loss
DS2 (loss)	ENSG00000007516	ENSG00000134569	NS	NS	S	NS	S	NS	unchanged	loss	loss
DS2 (loss)	ENSG00000007923	ENSG00000110274	NS	NS	S	NS	S	NS	unchanged	loss	loss
DS2 (loss)	ENSG00000008086	ENSG00000088298	NS	NS	S	NS	S	NS	unchanged	loss	loss
DS2 (loss)	ENSG00000008277	ENSG00000109670	NS	NS	S	NS	S	NS	unchanged	loss	loss
DS2 (loss)	ENSG00000008283	ENSG00000162722	NS	NS	S	NS	S	NS	unchanged	loss	loss
DS2 (loss)	ENSG00000008382	ENSG00000164675	NS	NS	S	NS	S	NS	unchanged	loss	loss
DS2 (loss)	ENSG00000008853	ENSG00000141756	NS	NS	S	NS	S	NS	unchanged	loss	loss
DS2 (loss)	ENSG00000009954	ENSG00000124201	NS	NS	S	NS	S	NS	unchanged	loss	loss
DS2 (loss)	ENSG00000009954	ENSG00000139926	NS	NS	S	NS	S	NS	unchanged	loss	loss
DS2 (loss)	ENSG00000010244	ENSG00000140543	NS	NS	S	NS	S	NS	unchanged	loss	loss
DS2 (loss)	ENSG00000010310	ENSG00000072201	NS	NS	S	NS	S	NS	unchanged	loss	loss
DS2 (loss)	ENSG00000010818	ENSG00000143502	NS	NS	S	NS	S	NS	unchanged	loss	loss
DS2 (loss)	ENSG00000011405	ENSG00000287475	NS	NS	S	NS	S	NA	unchanged	loss	loss
DS2 (loss)	ENSG00000011485	ENSG00000109265	NS	NS	S	NS	S	NS	unchanged	loss	loss
DS2 (loss)	ENSG00000011485	ENSG00000143641	NS	NS	S	NS	S	NS	unchanged	loss	loss
DS2 (loss)	ENSG00000011638	ENSG00000076003	NS	NS	S	NS	S	NS	unchanged	loss	loss
DS2 (loss)	ENSG00000013297	ENSG00000177238	NS	NS	S	NS	S	NS	unchanged	loss	loss
DS2 (loss)	ENSG00000013297	ENSG00000178597	NS	NS	S	NA	S	NA	unchanged	loss	loss
DS2 (loss)	ENSG00000013725	ENSG00000104129	NS	NS	S	NS	S	NS	unchanged	loss	loss
DS2 (loss)	ENSG00000014641	ENSG00000089723	NS	NS	S	NS	S	NS	unchanged	loss	loss
DS2 (loss)	ENSG00000016391	ENSG00000187902	NS	NS	S	NS	S	NS	unchanged	loss	loss
DS2 (loss)	ENSG00000016391	ENSG00000232692	NS	NS	S	NS	S	NS	unchanged	loss	loss
DS2 (loss)	ENSG00000017260	ENSG00000145934	NS	NS	S	NS	S	NS	unchanged	loss	loss
DS2 (loss)	ENSG00000017797	ENSG00000068912	NS	NS	S	NS	S	NS	unchanged	loss	loss
DS2 (loss)	ENSG00000018610	ENSG00000245067	NS	NS	S	NS	S	NS	unchanged	loss	loss
DS2 (loss)	ENSG00000019144	ENSG00000153814	NS	NS	S	NS	S	NS	unchanged	loss	loss
DS2 (loss)	ENSG00000019186	ENSG00000165633	NS	NS	S	NS	S	NS	unchanged	loss	loss
DS2 (loss)	ENSG00000019995	ENSG00000114631	NS	NS	S	NS	S	NS	unchanged	loss	loss
DS2 (loss)	ENSG00000021300	ENSG00000101489	NS	NS	S	NS	S	NS	unchanged	loss	loss
DS2 (loss)	ENSG00000021826	ENSG00000105605	NS	NS	S	NA	S	NS	unchanged	loss	loss
DS2 (loss)	ENSG00000023608	ENSG00000101850	NS	NS	S	NS	S	NS	unchanged	loss	loss
DS2 (loss)	ENSG00000023909	ENSG00000146223	NS	NS	S	NS	S	NS	unchanged	loss	loss
DS2 (loss)	ENSG00000025039	ENSG00000142453	NS	NS	S	NS	S	NS	unchanged	loss	loss
DS2 (loss)	ENSG00000025039	ENSG00000247746	NS	NS	S	NS	S	NA	unchanged	loss	loss
DS2 (loss)	ENSG00000025434	ENSG00000152234	NS	NS	S	NS	S	NS	unchanged	loss	loss
DS2 (loss)	ENSG00000026103	ENSG00000205683	NS	NS	S	NS	S	NS	unchanged	loss	loss
DS2 (loss)	ENSG00000030110	ENSG00000130052	NS	NS	S	NS	S	NS	unchanged	loss	loss
DS2 (loss)	ENSG00000032742	ENSG00000287170	NS	NS	S	NS	S	NS	unchanged	loss	loss
DS2 (loss)	ENSG00000034053	ENSG00000040933	NS	NS	S	NS	S	NS	unchanged	loss	loss
DS2 (loss)	ENSG00000038210	ENSG00000139289	NS	NS	S	NS	S	NS	unchanged	loss	loss
DS2 (loss)	ENSG00000038210	ENSG00000162885	NS	NS	S	NS	S	NS	unchanged	loss	loss
DS2 (loss)	ENSG00000039068	ENSG00000287738	NA	NA	S	NA	S	NA	unchanged	loss	loss
DS2 (loss)	ENSG00000039068	ENSG00000289637	NA	NA	S	NS	S	NS	unchanged	loss	loss
DS2 (loss)	ENSG00000039123	ENSG00000236137	NS	NS	S	NS	S	NA	unchanged	loss	loss
DS2 (loss)	ENSG00000039600	ENSG00000176244	NS	NS	S	NS	S	NS	unchanged	loss	loss
DS2 (loss)	ENSG00000039987	ENSG00000274105	NA	NA	S	NS	S	NS	unchanged	loss	loss
DS2 (loss)	ENSG00000040199	ENSG00000101096	NS	NS	S	NS	S	NS	unchanged	loss	loss
DS2 (loss)	ENSG00000042493	ENSG00000148180	NS	NS	S	NS	S	NS	unchanged	loss	loss
DS2 (loss)	ENSG00000042781	ENSG00000105576	NS	NS	S	NS	S	NS	unchanged	loss	loss
DS2 (loss)	ENSG00000042781	ENSG00000132153	NS	NS	S	NS	S	NS	unchanged	loss	loss
DS2 (loss)	ENSG00000046604	ENSG00000116406	NS	NS	S	NS	S	NS	unchanged	loss	loss
DS2 (loss)	ENSG00000047230	ENSG00000166925	NS	NS	S	NS	S	NS	unchanged	loss	loss
DS2 (loss)	ENSG00000047249	ENSG00000134461	NS	NS	S	NS	S	NS	unchanged	loss	loss
DS2 (loss)	ENSG00000047410	ENSG00000250608	NS	NS	S	NS	S	NS	unchanged	loss	loss
DS2 (loss)	ENSG00000047457	ENSG00000150551	NS	NS	S	NS	S	NA	unchanged	loss	loss
DS2 (loss)	ENSG00000047849	ENSG00000160360	NS	NS	S	NS	S	NS	unchanged	loss	loss
DS2 (loss)	ENSG00000048342	ENSG00000221843	NS	NS	S	NS	S	NS	unchanged	loss	loss
DS2 (loss)	ENSG00000049239	ENSG00000164611	NS	NS	S	NS	S	NS	unchanged	loss	loss
DS2 (loss)	ENSG00000049249	ENSG00000156097	NS	NS	S	NS	S	NS	unchanged	loss	loss
DS2 (loss)	ENSG00000049249	ENSG00000273387	NS	NS	S	NA	S	NS	unchanged	loss	loss
DS2 (loss)	ENSG00000049283	ENSG00000163956	NS	NS	S	NS	S	NS	unchanged	loss	loss
DS2 (loss)	ENSG00000049323	ENSG00000148429	NS	NS	S	NS	S	NS	unchanged	loss	loss
DS2 (loss)	ENSG00000049449	ENSG00000115310	NS	NS	S	NS	S	NS	unchanged	loss	loss
DS2 (loss)	ENSG00000049540	ENSG00000159307	NA	NA	S	NS	S	NS	unchanged	loss	loss
DS2 (loss)	ENSG00000049769	ENSG00000103512	NS	NS	S	NS	S	NS	unchanged	loss	loss
DS2 (loss)	ENSG00000049769	ENSG00000134013	NS	NS	S	NS	S	NS	unchanged	loss	loss
DS2 (loss)	ENSG00000050130	ENSG00000115556	NS	NS	S	NS	S	NS	unchanged	loss	loss
DS2 (loss)	ENSG00000050130	ENSG00000125944	NS	NS	S	NS	S	NS	unchanged	loss	loss
DS2 (loss)	ENSG00000050130	ENSG00000136682	NS	NS	S	NS	S	NS	unchanged	loss	loss
DS2 (loss)	ENSG00000050555	ENSG00000260101	NS	NS	S	NS	S	NS	unchanged	loss	loss
DS2 (loss)	ENSG00000050555	ENSG00000288710	NS	NS	S	NS	S	NS	unchanged	loss	loss
DS2 (loss)	ENSG00000053371	ENSG00000138316	NS	NS	S	NS	S	NS	unchanged	loss	loss
DS2 (loss)	ENSG00000053770	ENSG00000185933	NS	NS	S	NS	S	NS	unchanged	loss	loss
DS2 (loss)	ENSG00000054267	ENSG00000156587	NS	NS	S	NS	S	NS	unchanged	loss	loss
DS2 (loss)	ENSG00000054267	ENSG00000185614	NS	NS	S	NS	S	NS	unchanged	loss	loss
DS2 (loss)	ENSG00000054598	ENSG00000088882	NS	NS	S	NS	S	NS	unchanged	loss	loss
DS2 (loss)	ENSG00000054938	ENSG00000135625	NA	NA	S	NA	S	NA	unchanged	loss	loss
DS2 (loss)	ENSG00000054965	ENSG00000286813	NS	NS	S	NS	S	NS	unchanged	loss	loss
DS2 (loss)	ENSG00000055208	ENSG00000092470	NS	NS	S	NS	S	NS	unchanged	loss	loss
DS2 (loss)	ENSG00000055208	ENSG00000166262	NS	NS	S	NS	S	NS	unchanged	loss	loss
DS2 (loss)	ENSG00000056277	ENSG00000183454	NS	NS	S	NS	S	NS	unchanged	loss	loss
DS2 (loss)	ENSG00000057019	ENSG00000142173	NS	NS	S	NS	S	NS	unchanged	loss	loss
DS2 (loss)	ENSG00000057657	ENSG00000107581	NS	NS	S	NS	S	NS	unchanged	loss	loss
DS2 (loss)	ENSG00000058056	ENSG00000259354	NA	NA	S	NA	S	NA	unchanged	loss	loss
DS2 (loss)	ENSG00000058085	ENSG00000135218	NS	NS	S	NS	S	NS	unchanged	loss	loss
DS2 (loss)	ENSG00000058085	ENSG00000152332	NS	NS	S	NS	S	NS	unchanged	loss	loss
DS2 (loss)	ENSG00000058262	ENSG00000163719	NS	NS	S	NS	S	NS	unchanged	loss	loss
DS2 (loss)	ENSG00000059378	ENSG00000156587	NS	NS	S	NS	S	NS	unchanged	loss	loss
DS2 (loss)	ENSG00000060339	ENSG00000110955	NS	NS	S	NS	S	NS	unchanged	loss	loss
DS2 (loss)	ENSG00000060762	ENSG00000135503	NS	NS	S	NS	S	NS	unchanged	loss	loss
DS2 (loss)	ENSG00000061676	ENSG00000288520	NS	NS	S	NS	S	NS	unchanged	loss	loss
DS2 (loss)	ENSG00000061794	ENSG00000111790	NS	NS	S	NS	S	NS	unchanged	loss	loss
DS2 (loss)	ENSG00000063046	ENSG00000067445	NS	NS	S	NS	S	NS	unchanged	loss	loss
DS2 (loss)	ENSG00000063244	ENSG00000102054	NS	NS	S	NS	S	NS	unchanged	loss	loss
DS2 (loss)	ENSG00000064042	ENSG00000139914	NS	NS	S	NS	S	NS	unchanged	loss	loss
DS2 (loss)	ENSG00000064270	ENSG00000073282	NS	NS	S	NS	S	NS	unchanged	loss	loss
DS2 (loss)	ENSG00000064489	ENSG00000158955	NA	NA	S	NS	S	NA	unchanged	loss	loss
DS2 (loss)	ENSG00000064547	ENSG00000076984	NS	NS	S	NS	S	NS	unchanged	loss	loss
DS2 (loss)	ENSG00000064547	ENSG00000108468	NS	NS	S	NS	S	NS	unchanged	loss	loss
DS2 (loss)	ENSG00000065183	ENSG00000142619	NS	NS	S	NS	S	NS	unchanged	loss	loss
DS2 (loss)	ENSG00000065526	ENSG00000128881	NS	NS	S	NS	S	NS	unchanged	loss	loss
DS2 (loss)	ENSG00000065559	ENSG00000113594	NS	NS	S	NS	S	NS	unchanged	loss	loss
DS2 (loss)	ENSG00000065809	ENSG00000145782	NS	NS	S	NS	S	NS	unchanged	loss	loss
DS2 (loss)	ENSG00000065833	ENSG00000233985	NA	NA	S	NA	S	NS	unchanged	loss	loss
DS2 (loss)	ENSG00000066185	ENSG00000155792	NS	NS	S	NS	S	NS	unchanged	loss	loss
DS2 (loss)	ENSG00000066629	ENSG00000274253	NA	NA	S	NA	S	NA	unchanged	loss	loss
DS2 (loss)	ENSG00000066697	ENSG00000107897	NS	NS	S	NS	S	NS	unchanged	loss	loss
DS2 (loss)	ENSG00000066739	ENSG00000134987	NS	NS	S	NS	S	NS	unchanged	loss	loss
DS2 (loss)	ENSG00000066926	ENSG00000112246	NS	NS	S	NS	S	NS	unchanged	loss	loss
DS2 (loss)	ENSG00000067596	ENSG00000186510	NS	NS	S	NS	S	NS	unchanged	loss	loss
DS2 (loss)	ENSG00000067840	ENSG00000269113	NS	NS	S	NS	S	NA	unchanged	loss	loss
DS2 (loss)	ENSG00000068354	ENSG00000110811	NS	NS	S	NS	S	NS	unchanged	loss	loss
DS2 (loss)	ENSG00000068615	ENSG00000263874	NS	NS	S	NS	S	NS	unchanged	loss	loss
DS2 (loss)	ENSG00000068697	ENSG00000289429	NS	NS	S	NS	S	NS	unchanged	loss	loss
DS2 (loss)	ENSG00000069122	ENSG00000149091	NS	NS	S	NS	S	NS	unchanged	loss	loss
DS2 (loss)	ENSG00000069188	ENSG00000132481	NS	NS	S	NS	S	NS	unchanged	loss	loss
DS2 (loss)	ENSG00000069248	ENSG00000125834	NS	NS	S	NS	S	NS	unchanged	loss	loss
DS2 (loss)	ENSG00000069275	ENSG00000116285	NS	NS	S	NS	S	NS	unchanged	loss	loss
DS2 (loss)	ENSG00000069431	ENSG00000107672	NS	NS	S	NS	S	NS	unchanged	loss	loss
DS2 (loss)	ENSG00000069509	ENSG00000075234	NS	NS	S	NS	S	NS	unchanged	loss	loss
DS2 (loss)	ENSG00000069509	ENSG00000135956	NS	NS	S	NS	S	NS	unchanged	loss	loss
DS2 (loss)	ENSG00000070081	ENSG00000177788	NS	NS	S	NS	S	NS	unchanged	loss	loss
DS2 (loss)	ENSG00000070081	ENSG00000275367	NA	NA	S	NS	S	NS	unchanged	loss	loss
DS2 (loss)	ENSG00000070159	ENSG00000248919	NS	NS	S	NS	S	NS	unchanged	loss	loss
DS2 (loss)	ENSG00000070540	ENSG00000143436	NS	NS	S	NS	S	NS	unchanged	loss	loss
DS2 (loss)	ENSG00000070785	ENSG00000159224	NS	NS	S	NA	S	NA	unchanged	loss	loss
DS2 (loss)	ENSG00000070785	ENSG00000196748	NA	NA	S	NS	S	NS	unchanged	loss	loss
DS2 (loss)	ENSG00000070785	ENSG00000286473	NS	NS	S	NS	S	NS	unchanged	loss	loss
DS2 (loss)	ENSG00000071205	ENSG00000107643	NS	NS	S	NS	S	NS	unchanged	loss	loss
DS2 (loss)	ENSG00000071205	ENSG00000111665	NS	NS	S	NS	S	NS	unchanged	loss	loss
DS2 (loss)	ENSG00000071205	ENSG00000198690	NS	NS	S	NS	S	NS	unchanged	loss	loss
DS2 (loss)	ENSG00000071537	ENSG00000164715	NS	NS	S	NS	S	NS	unchanged	loss	loss
DS2 (loss)	ENSG00000071575	ENSG00000080493	NS	NS	S	NS	S	NS	unchanged	loss	loss
DS2 (loss)	ENSG00000071575	ENSG00000167513	NS	NS	S	NS	S	NS	unchanged	loss	loss
DS2 (loss)	ENSG00000071794	ENSG00000113734	NS	NS	S	NS	S	NS	unchanged	loss	loss
DS2 (loss)	ENSG00000071859	ENSG00000166435	NS	NS	S	NS	S	NS	unchanged	loss	loss
DS2 (loss)	ENSG00000072041	ENSG00000151882	NS	NS	S	NA	S	NS	unchanged	loss	loss
DS2 (loss)	ENSG00000072042	ENSG00000160075	NS	NS	S	NS	S	NS	unchanged	loss	loss
DS2 (loss)	ENSG00000072110	ENSG00000131788	NS	NS	S	NS	S	NS	unchanged	loss	loss
DS2 (loss)	ENSG00000072110	ENSG00000154310	NS	NS	S	NS	S	NS	unchanged	loss	loss
DS2 (loss)	ENSG00000072310	ENSG00000107789	NS	NS	S	NS	S	NS	unchanged	loss	loss
DS2 (loss)	ENSG00000072571	ENSG00000103035	NS	NS	S	NS	S	NS	unchanged	loss	loss
DS2 (loss)	ENSG00000072736	ENSG00000289688	NS	NS	S	NS	S	NS	unchanged	loss	loss
DS2 (loss)	ENSG00000072840	ENSG00000084676	NS	NS	S	NS	S	NS	unchanged	loss	loss
DS2 (loss)	ENSG00000072858	ENSG00000171243	NA	NA	S	NS	S	NS	unchanged	loss	loss
DS2 (loss)	ENSG00000072858	ENSG00000254245	NS	NS	S	NS	S	NS	unchanged	loss	loss
DS2 (loss)	ENSG00000072858	ENSG00000257225	NS	NS	S	NS	S	NA	unchanged	loss	loss
DS2 (loss)	ENSG00000072958	ENSG00000119596	NS	NS	S	NS	S	NS	unchanged	loss	loss
DS2 (loss)	ENSG00000073008	ENSG00000160233	NS	NS	S	NS	S	NS	unchanged	loss	loss
DS2 (loss)	ENSG00000073111	ENSG00000262152	NS	NS	S	NS	S	NS	unchanged	loss	loss
DS2 (loss)	ENSG00000073331	ENSG00000163017	NS	NS	S	NS	S	NS	unchanged	loss	loss
DS2 (loss)	ENSG00000073670	ENSG00000089356	NA	NA	S	NS	S	NS	unchanged	loss	loss
DS2 (loss)	ENSG00000073711	ENSG00000110237	NS	NS	S	NS	S	NS	unchanged	loss	loss
DS2 (loss)	ENSG00000074047	ENSG00000137962	NS	NS	S	NS	S	NS	unchanged	loss	loss
DS2 (loss)	ENSG00000074047	ENSG00000138071	NS	NS	S	NS	S	NS	unchanged	loss	loss
DS2 (loss)	ENSG00000074181	ENSG00000138315	NS	NS	S	NA	S	NA	unchanged	loss	loss
DS2 (loss)	ENSG00000074317	ENSG00000137872	NS	NS	S	NA	S	NA	unchanged	loss	loss
DS2 (loss)	ENSG00000074356	ENSG00000226679	NA	NA	S	NA	S	NA	unchanged	loss	loss
DS2 (loss)	ENSG00000074356	ENSG00000235631	NA	NA	S	NS	S	NA	unchanged	loss	loss
DS2 (loss)	ENSG00000074356	ENSG00000235872	NS	NS	S	NS	S	NA	unchanged	loss	loss
DS2 (loss)	ENSG00000074356	ENSG00000238212	NA	NA	S	NA	S	NA	unchanged	loss	loss
DS2 (loss)	ENSG00000074356	ENSG00000251410	NA	NA	S	NA	S	NA	unchanged	loss	loss
DS2 (loss)	ENSG00000074356	ENSG00000264924	NA	NA	S	NS	S	NA	unchanged	loss	loss
DS2 (loss)	ENSG00000074356	ENSG00000273221	NS	NS	S	NA	S	NS	unchanged	loss	loss
DS2 (loss)	ENSG00000074356	ENSG00000279686	NS	NS	S	NS	S	NA	unchanged	loss	loss
DS2 (loss)	ENSG00000074356	ENSG00000290115	NA	NA	S	NA	S	NA	unchanged	loss	loss
DS2 (loss)	ENSG00000074964	ENSG00000121068	NS	NS	S	NS	S	NS	unchanged	loss	loss
DS2 (loss)	ENSG00000075035	ENSG00000289269	NA	NA	S	NA	S	NA	unchanged	loss	loss
DS2 (loss)	ENSG00000075073	ENSG00000273786	NS	NS	S	NA	S	NA	unchanged	loss	loss
DS2 (loss)	ENSG00000075089	ENSG00000100726	NS	NS	S	NS	S	NS	unchanged	loss	loss
DS2 (loss)	ENSG00000075131	ENSG00000143514	NS	NS	S	NS	S	NS	unchanged	loss	loss
DS2 (loss)	ENSG00000075151	ENSG00000161847	NS	NS	S	NS	S	NS	unchanged	loss	loss
DS2 (loss)	ENSG00000075234	ENSG00000092201	NS	NS	S	NS	S	NS	unchanged	loss	loss
DS2 (loss)	ENSG00000075234	ENSG00000135956	NS	NS	S	NS	S	NS	unchanged	loss	loss
DS2 (loss)	ENSG00000075240	ENSG00000269489	NA	NA	S	NS	S	NS	unchanged	loss	loss
DS2 (loss)	ENSG00000075340	ENSG00000230013	NS	NS	S	NS	S	NA	unchanged	loss	loss
DS2 (loss)	ENSG00000076248	ENSG00000265678	NS	NS	S	NS	S	NS	unchanged	loss	loss
DS2 (loss)	ENSG00000076555	ENSG00000283128	NS	NS	S	NS	S	NS	unchanged	loss	loss
DS2 (loss)	ENSG00000076770	ENSG00000115364	NS	NS	S	NS	S	NS	unchanged	loss	loss
DS2 (loss)	ENSG00000077238	ENSG00000128595	NS	NS	S	NS	S	NS	unchanged	loss	loss
DS2 (loss)	ENSG00000077585	ENSG00000180287	NA	NA	S	NA	S	NA	unchanged	loss	loss
DS2 (loss)	ENSG00000078098	ENSG00000099910	NS	NS	S	NS	S	NS	unchanged	loss	loss
DS2 (loss)	ENSG00000078177	ENSG00000111880	NS	NS	S	NS	S	NS	unchanged	loss	loss
DS2 (loss)	ENSG00000078177	ENSG00000138356	NS	NS	S	NS	S	NS	unchanged	loss	loss
DS2 (loss)	ENSG00000078177	ENSG00000272980	NS	NS	S	NS	S	NS	unchanged	loss	loss
DS2 (loss)	ENSG00000078549	ENSG00000129451	NA	NA	S	NS	S	NA	unchanged	loss	loss
DS2 (loss)	ENSG00000078549	ENSG00000174945	NS	NS	S	NS	S	NA	unchanged	loss	loss
DS2 (loss)	ENSG00000078687	ENSG00000164061	NS	NS	S	NS	S	NS	unchanged	loss	loss
DS2 (loss)	ENSG00000079150	ENSG00000139714	NS	NS	S	NS	S	NS	unchanged	loss	loss
DS2 (loss)	ENSG00000079332	ENSG00000144724	NS	NS	S	NS	S	NS	unchanged	loss	loss
DS2 (loss)	ENSG00000079332	ENSG00000163479	NS	NS	S	NS	S	NS	unchanged	loss	loss
DS2 (loss)	ENSG00000080224	ENSG00000091106	NA	NA	S	NS	S	NA	unchanged	loss	loss
DS2 (loss)	ENSG00000080224	ENSG00000134389	NA	NA	S	NA	S	NA	unchanged	loss	loss
DS2 (loss)	ENSG00000080224	ENSG00000188162	NA	NA	S	NS	S	NS	unchanged	loss	loss
DS2 (loss)	ENSG00000080224	ENSG00000225087	NA	NA	S	NS	S	NS	unchanged	loss	loss
DS2 (loss)	ENSG00000080224	ENSG00000234776	NA	NA	S	NS	S	NS	unchanged	loss	loss
DS2 (loss)	ENSG00000080224	ENSG00000250069	NA	NA	S	NS	S	NA	unchanged	loss	loss
DS2 (loss)	ENSG00000080224	ENSG00000255192	NA	NA	S	NS	S	NA	unchanged	loss	loss
DS2 (loss)	ENSG00000080224	ENSG00000255980	NA	NA	S	NA	S	NS	unchanged	loss	loss
DS2 (loss)	ENSG00000080224	ENSG00000265967	NA	NA	S	NS	S	NS	unchanged	loss	loss
DS2 (loss)	ENSG00000080224	ENSG00000266728	NA	NA	S	NA	S	NA	unchanged	loss	loss
DS2 (loss)	ENSG00000080224	ENSG00000267122	NA	NA	S	NS	S	NS	unchanged	loss	loss
DS2 (loss)	ENSG00000080224	ENSG00000269924	NA	NA	S	NS	S	NS	unchanged	loss	loss
DS2 (loss)	ENSG00000080224	ENSG00000272100	NA	NA	S	NS	S	NA	unchanged	loss	loss
DS2 (loss)	ENSG00000080224	ENSG00000279636	NA	NA	S	NS	S	NS	unchanged	loss	loss
DS2 (loss)	ENSG00000080224	ENSG00000286355	NA	NA	S	NA	S	NA	unchanged	loss	loss
DS2 (loss)	ENSG00000080224	ENSG00000289382	NA	NA	S	NS	S	NS	unchanged	loss	loss
DS2 (loss)	ENSG00000080493	ENSG00000167513	NS	NS	S	NS	S	NS	unchanged	loss	loss
DS2 (loss)	ENSG00000080709	ENSG00000140284	NA	NA	S	NS	S	NS	unchanged	loss	loss
DS2 (loss)	ENSG00000080709	ENSG00000164330	NS	NS	S	NS	S	NS	unchanged	loss	loss
DS2 (loss)	ENSG00000080854	ENSG00000084710	NS	NS	S	NS	S	NS	unchanged	loss	loss
DS2 (loss)	ENSG00000080854	ENSG00000135373	NS	NS	S	NS	S	NS	unchanged	loss	loss
DS2 (loss)	ENSG00000080854	ENSG00000223461	NS	NS	S	NS	S	NS	unchanged	loss	loss
DS2 (loss)	ENSG00000080854	ENSG00000249207	NS	NS	S	NS	S	NA	unchanged	loss	loss
DS2 (loss)	ENSG00000081237	ENSG00000161958	NS	NS	S	NS	S	NS	unchanged	loss	loss
DS2 (loss)	ENSG00000081479	ENSG00000136492	NS	NS	S	NA	S	NS	unchanged	loss	loss
DS2 (loss)	ENSG00000081760	ENSG00000137965	NS	NS	S	NS	S	NS	unchanged	loss	loss
DS2 (loss)	ENSG00000081842	ENSG00000130150	NS	NS	S	NS	S	NS	unchanged	loss	loss
DS2 (loss)	ENSG00000081913	ENSG00000248719	NS	NS	S	NS	S	NS	unchanged	loss	loss
DS2 (loss)	ENSG00000082074	ENSG00000289814	NS	NS	S	NA	S	NS	unchanged	loss	loss
DS2 (loss)	ENSG00000082293	ENSG00000258365	NS	NS	S	NS	S	NS	unchanged	loss	loss
DS2 (loss)	ENSG00000082438	ENSG00000143199	NS	NS	S	NS	S	NS	unchanged	loss	loss
DS2 (loss)	ENSG00000082438	ENSG00000165799	NA	NA	S	NS	S	NS	unchanged	loss	loss
DS2 (loss)	ENSG00000082438	ENSG00000255440	NA	NA	S	NS	S	NA	unchanged	loss	loss
DS2 (loss)	ENSG00000082438	ENSG00000286445	NS	NS	S	NS	S	NS	unchanged	loss	loss
DS2 (loss)	ENSG00000082497	ENSG00000100300	NS	NS	S	NS	S	NS	unchanged	loss	loss
DS2 (loss)	ENSG00000083168	ENSG00000128512	NS	NS	S	NS	S	NS	unchanged	loss	loss
DS2 (loss)	ENSG00000083168	ENSG00000140750	NS	NS	S	NS	S	NS	unchanged	loss	loss
DS2 (loss)	ENSG00000083168	ENSG00000143771	NS	NS	S	NS	S	NS	unchanged	loss	loss
DS2 (loss)	ENSG00000083454	ENSG00000160932	NS	NS	S	NS	S	NS	unchanged	loss	loss
DS2 (loss)	ENSG00000083720	ENSG00000111186	NS	NS	S	NS	S	NS	unchanged	loss	loss
DS2 (loss)	ENSG00000083814	ENSG00000104611	NS	NS	S	NS	S	NS	unchanged	loss	loss
DS2 (loss)	ENSG00000083814	ENSG00000289975	NS	NS	S	NS	S	NS	unchanged	loss	loss
DS2 (loss)	ENSG00000083896	ENSG00000287870	NA	NA	S	NA	S	NS	unchanged	loss	loss
DS2 (loss)	ENSG00000084463	ENSG00000164929	NS	NS	S	NS	S	NS	unchanged	loss	loss
DS2 (loss)	ENSG00000084676	ENSG00000106692	NS	NS	S	NS	S	NS	unchanged	loss	loss
DS2 (loss)	ENSG00000085063	ENSG00000123453	NS	NS	S	NS	S	NS	unchanged	loss	loss
DS2 (loss)	ENSG00000085063	ENSG00000130589	NS	NS	S	NS	S	NS	unchanged	loss	loss
DS2 (loss)	ENSG00000085063	ENSG00000155324	NS	NS	S	NS	S	NS	unchanged	loss	loss
DS2 (loss)	ENSG00000085185	ENSG00000132153	NS	NS	S	NS	S	NS	unchanged	loss	loss
DS2 (loss)	ENSG00000085491	ENSG00000150779	NS	NS	S	NS	S	NS	unchanged	loss	loss
DS2 (loss)	ENSG00000085552	ENSG00000286887	NA	NA	S	NA	S	NA	unchanged	loss	loss
DS2 (loss)	ENSG00000085998	ENSG00000135842	NS	NS	S	NS	S	NS	unchanged	loss	loss
DS2 (loss)	ENSG00000085998	ENSG00000143061	NS	NS	S	NS	S	NS	unchanged	loss	loss
DS2 (loss)	ENSG00000085998	ENSG00000144711	NS	NS	S	NS	S	NS	unchanged	loss	loss
DS2 (loss)	ENSG00000086015	ENSG00000136731	NS	NS	S	NS	S	NS	unchanged	loss	loss
DS2 (loss)	ENSG00000086205	ENSG00000106541	NA	NA	S	NA	S	NA	unchanged	loss	loss
DS2 (loss)	ENSG00000086205	ENSG00000140284	NA	NA	S	NA	S	NA	unchanged	loss	loss
DS2 (loss)	ENSG00000086205	ENSG00000164330	NA	NA	S	NA	S	NA	unchanged	loss	loss
DS2 (loss)	ENSG00000087053	ENSG00000163510	NS	NS	S	NS	S	NS	unchanged	loss	loss
DS2 (loss)	ENSG00000087250	ENSG00000204252	NA	NA	S	NA	S	NA	unchanged	loss	loss
DS2 (loss)	ENSG00000087263	ENSG00000198842	NS	NS	S	NS	S	NS	unchanged	loss	loss
DS2 (loss)	ENSG00000087266	ENSG00000143575	NS	NS	S	NS	S	NS	unchanged	loss	loss
DS2 (loss)	ENSG00000087274	ENSG00000146151	NS	NS	S	NS	S	NS	unchanged	loss	loss
DS2 (loss)	ENSG00000087299	ENSG00000140538	NS	NS	S	NS	S	NS	unchanged	loss	loss
DS2 (loss)	ENSG00000087302	ENSG00000165948	NS	NS	S	NS	S	NS	unchanged	loss	loss
DS2 (loss)	ENSG00000087303	ENSG00000155307	NA	NA	S	NS	S	NS	unchanged	loss	loss
DS2 (loss)	ENSG00000087303	ENSG00000206113	NS	NS	S	NS	S	NS	unchanged	loss	loss
DS2 (loss)	ENSG00000087460	ENSG00000113013	NS	NS	S	NS	S	NS	unchanged	loss	loss
DS2 (loss)	ENSG00000087460	ENSG00000137834	NS	NS	S	NS	S	NS	unchanged	loss	loss
DS2 (loss)	ENSG00000087495	ENSG00000130699	NA	NA	S	NS	S	NS	unchanged	loss	loss
DS2 (loss)	ENSG00000087586	ENSG00000198690	NS	NS	S	NS	S	NS	unchanged	loss	loss
DS2 (loss)	ENSG00000087589	ENSG00000115685	NS	NS	S	NS	S	NS	unchanged	loss	loss
DS2 (loss)	ENSG00000088682	ENSG00000106554	NS	NS	S	NS	S	NS	unchanged	loss	loss
DS2 (loss)	ENSG00000088727	ENSG00000100053	NS	NS	S	NA	S	NS	unchanged	loss	loss
DS2 (loss)	ENSG00000088756	ENSG00000260493	NS	NS	S	NS	S	NA	unchanged	loss	loss
DS2 (loss)	ENSG00000088833	ENSG00000125877	NS	NS	S	NS	S	NS	unchanged	loss	loss
DS2 (loss)	ENSG00000088882	ENSG00000115657	NS	NS	S	NS	S	NS	unchanged	loss	loss
DS2 (loss)	ENSG00000088899	ENSG00000091986	NS	NS	S	NS	S	NS	unchanged	loss	loss
DS2 (loss)	ENSG00000088899	ENSG00000105696	NS	NS	S	NS	S	NS	unchanged	loss	loss
DS2 (loss)	ENSG00000088899	ENSG00000136114	NS	NS	S	NS	S	NS	unchanged	loss	loss
DS2 (loss)	ENSG00000088899	ENSG00000158290	NS	NS	S	NS	S	NS	unchanged	loss	loss
DS2 (loss)	ENSG00000089053	ENSG00000181449	NS	NS	S	NS	S	NA	unchanged	loss	loss
DS2 (loss)	ENSG00000089091	ENSG00000184156	NS	NS	S	NS	S	NS	unchanged	loss	loss
DS2 (loss)	ENSG00000089159	ENSG00000120669	NS	NS	S	NS	S	NS	unchanged	loss	loss
DS2 (loss)	ENSG00000089159	ENSG00000125834	NS	NS	S	NS	S	NS	unchanged	loss	loss
DS2 (loss)	ENSG00000089220	ENSG00000103528	NS	NS	S	NS	S	NS	unchanged	loss	loss
DS2 (loss)	ENSG00000089220	ENSG00000130402	NS	NS	S	NS	S	NS	unchanged	loss	loss
DS2 (loss)	ENSG00000089220	ENSG00000136193	NS	NS	S	NS	S	NS	unchanged	loss	loss
DS2 (loss)	ENSG00000089220	ENSG00000147145	NS	NS	S	NS	S	NS	unchanged	loss	loss
DS2 (loss)	ENSG00000089280	ENSG00000114446	NS	NS	S	NS	S	NS	unchanged	loss	loss
DS2 (loss)	ENSG00000089335	ENSG00000162775	NS	NS	S	NS	S	NS	unchanged	loss	loss
DS2 (loss)	ENSG00000089356	ENSG00000163154	NA	NA	S	NA	S	NS	unchanged	loss	loss
DS2 (loss)	ENSG00000089902	ENSG00000099994	NS	NS	S	NS	S	NS	unchanged	loss	loss
DS2 (loss)	ENSG00000090339	ENSG00000101210	NS	NS	S	NS	S	NS	unchanged	loss	loss
DS2 (loss)	ENSG00000090539	ENSG00000163913	NS	NS	S	NS	S	NS	unchanged	loss	loss
DS2 (loss)	ENSG00000090863	ENSG00000177283	NS	NS	S	NS	S	NS	unchanged	loss	loss
DS2 (loss)	ENSG00000090889	ENSG00000112062	NS	NS	S	NS	S	NS	unchanged	loss	loss
DS2 (loss)	ENSG00000090924	ENSG00000180638	NS	NS	S	NS	S	NA	unchanged	loss	loss
DS2 (loss)	ENSG00000090924	ENSG00000187474	NS	NS	S	NS	S	NS	unchanged	loss	loss
DS2 (loss)	ENSG00000090924	ENSG00000269113	NS	NS	S	NS	S	NA	unchanged	loss	loss
DS2 (loss)	ENSG00000091009	ENSG00000137975	NS	NS	S	NS	S	NS	unchanged	loss	loss
DS2 (loss)	ENSG00000091009	ENSG00000161970	NS	NS	S	NS	S	NS	unchanged	loss	loss
DS2 (loss)	ENSG00000091127	ENSG00000119574	NS	NS	S	NS	S	NS	unchanged	loss	loss
DS2 (loss)	ENSG00000091137	ENSG00000124767	NS	NS	S	NS	S	NS	unchanged	loss	loss
DS2 (loss)	ENSG00000091436	ENSG00000113296	NS	NS	S	NS	S	NS	unchanged	loss	loss
DS2 (loss)	ENSG00000091592	ENSG00000139567	NS	NS	S	NA	S	NS	unchanged	loss	loss
DS2 (loss)	ENSG00000091592	ENSG00000175018	NS	NS	S	NS	S	NA	unchanged	loss	loss
DS2 (loss)	ENSG00000091592	ENSG00000223979	NA	NA	S	NS	S	NA	unchanged	loss	loss
DS2 (loss)	ENSG00000091592	ENSG00000232028	NS	NS	S	NA	S	NS	unchanged	loss	loss
DS2 (loss)	ENSG00000091592	ENSG00000260555	NA	NA	S	NA	S	NA	unchanged	loss	loss
DS2 (loss)	ENSG00000091592	ENSG00000261268	NA	NA	S	NS	S	NS	unchanged	loss	loss
DS2 (loss)	ENSG00000091592	ENSG00000264486	NS	NS	S	NS	S	NS	unchanged	loss	loss
DS2 (loss)	ENSG00000091592	ENSG00000267251	NA	NA	S	NS	S	NA	unchanged	loss	loss
DS2 (loss)	ENSG00000091592	ENSG00000267699	NS	NS	S	NS	S	NS	unchanged	loss	loss
DS2 (loss)	ENSG00000091592	ENSG00000268163	NA	NA	S	NA	S	NS	unchanged	loss	loss
DS2 (loss)	ENSG00000091592	ENSG00000270116	NA	NA	S	NS	S	NS	unchanged	loss	loss
[truncated: 1,413 more rows]
