# Supplementary material for: Network-based exploration of 4-(phenylsulfonyl)morpholine molecules for metastatic triple-negative breast cancer suppression
Source: PLoS Comput Biol. 2026 Mar 31;22(3):e1014132. doi: 10.1371/journal.pcbi.1014132 (PMC13037966; doi:10.1371/journal.pcbi.1014132)
Supplement: S2 Table — Summary of the node (gene) degree and the cluster sizes of our undirected, unweighted co-expression networks constructed for DS1 and DS2. Corresponds to Fig 3A-3D. (XLSX) [file pcbi.1014132.s005.xlsx]

## Sheet: S2 Table
	DS1 (gain)									DS2 (loss)
	GeneID	Count (Degree)		Degree	Count		Cluster Size	Count		GeneID	Count (Degree)		Degree	Count		Cluster Size	Count
	ENSG00000163995	18		1	1716		1	0		ENSG00000204252	22		1	1778		1	0
	ENSG00000257335	15		2	390		2	551		ENSG00000167106	21		2	334		2	558
	ENSG00000144821	15		3	96		3	118		ENSG00000158406	17		3	124		3	125
	ENSG00000170482	14		4	18		4	50		ENSG00000286324	16		4	44		4	36
	ENSG00000164604	14		5	7		5	17		ENSG00000233672	16		5	10		5	16
	ENSG00000155269	14		6	3		6	9		ENSG00000100038	16		6	5		6	8
	ENSG00000127419	14		7	4		7	7		ENSG00000080224	16		7	6		7	9
	ENSG00000112763	14		8	3		8	2		ENSG00000235897	15		8	4		8	2
	ENSG00000081985	14		9	3		9	2		ENSG00000169302	15		9	4		9	4
	ENSG00000138669	13		10	0		10	0		ENSG00000155530	15		10	3		10	1
	ENSG00000124194	13		11	7		11	0		ENSG00000137872	15		11	3		11	2
	ENSG00000049759	13		12	5		12	7		ENSG00000096654	15		12	1		12	1
	ENSG00000205089	12		13	3		13	2		ENSG00000091592	15		13	1		13	1
	ENSG00000163694	12		14	6		14	2		ENSG00000150637	14		14	3		14	2
	ENSG00000143061	12		15	2		15	0		ENSG00000135409	14		15	6		15	2
	ENSG00000115942	12		16	0		16	2		ENSG00000115109	14		16	4		16	1
	ENSG00000111087	12		17	0		17	2		ENSG00000250133	13		17	1		17	1
	ENSG00000233926	11		18	1		18	3		ENSG00000140284	12		18	0		18	2
	ENSG00000225756	11		19	0		19	2		ENSG00000228793	11		19	0		19	0
	ENSG00000162669	11		20	0		20	2		ENSG00000136449	11		20	0		20	2
	ENSG00000136383	11		21	0		21	0		ENSG00000005471	11		21	1		21	0
	ENSG00000136274	11		22	0		22	0		ENSG00000228784	10		22	1		22	0
	ENSG00000131203	11		Total	2264		23	1		ENSG00000205089	10		Total	2333		23	2
	ENSG00000102001	11					24	0		ENSG00000100077	10					24	2
	ENSG00000164142	9					25	0		ENSG00000289269	9					25	1
	ENSG00000162438	9					26	0		ENSG00000164330	9					26	0
	ENSG00000139351	9					27	1		ENSG00000092529	9					27	0
	ENSG00000215915	8					28	0		ENSG00000074356	9					28	0
	ENSG00000138035	8					29	0		ENSG00000273680	8					29	0
	ENSG00000100142	8					30	0		ENSG00000182389	8					30	0
	ENSG00000172901	7					31	0		ENSG00000166321	8					31	0
	ENSG00000132300	7					32	0		ENSG00000105784	8					32	1
	ENSG00000103995	7					33	0		ENSG00000150768	7					33	0
	ENSG00000091137	7					34	0		ENSG00000135870	7					34	0
	ENSG00000264486	6					35	0		ENSG00000135625	7					35	0
	ENSG00000157890	6					36	0		ENSG00000132740	7					36	0
	ENSG00000103037	6					37	0		ENSG00000119888	7					37	0
	ENSG00000255931	5					38	0		ENSG00000106541	7					38	0
	ENSG00000251307	5					39	0		ENSG00000249207	6					39	1
	ENSG00000229692	5					40	0		ENSG00000159200	6					40	0
	ENSG00000172367	5					41	0		ENSG00000138315	6					41	1
	ENSG00000146540	5					42	0		ENSG00000135373	6					42	0
	ENSG00000117707	5					43	0		ENSG00000102466	6					43	0
	ENSG00000105219	5					44	0		ENSG00000269891	5					44	0
	ENSG00000283201	4					45	0		ENSG00000268366	5					45	0
	ENSG00000281392	4								ENSG00000233766	5
	ENSG00000274874	4								ENSG00000204706	5
	ENSG00000269693	4								ENSG00000186487	5
	ENSG00000257042	4								ENSG00000152332	5
	ENSG00000183454	4								ENSG00000143061	5
	ENSG00000176402	4								ENSG00000140749	5
	ENSG00000172568	4								ENSG00000112234	5
	ENSG00000170748	4								ENSG00000109079	5
	ENSG00000169403	4								ENSG00000290115	4
	ENSG00000152766	4								ENSG00000290023	4
	ENSG00000146955	4								ENSG00000286367	4
	ENSG00000146938	4								ENSG00000286147	4
	ENSG00000142449	4								ENSG00000286137	4
	ENSG00000141682	4								ENSG00000279686	4
	ENSG00000139970	4								ENSG00000270116	4
	ENSG00000128567	4								ENSG00000268163	4
	ENSG00000113749	4								ENSG00000267699	4
	ENSG00000289455	3								ENSG00000267251	4
	ENSG00000289377	3								ENSG00000264924	4
	ENSG00000288958	3								ENSG00000261268	4
	ENSG00000288863	3								ENSG00000260742	4
	ENSG00000288841	3								ENSG00000260555	4
	ENSG00000287306	3								ENSG00000251410	4
	ENSG00000287103	3								ENSG00000238212	4
	ENSG00000286880	3								ENSG00000235631	4
	ENSG00000286237	3								ENSG00000226679	4
	ENSG00000280587	3								ENSG00000226673	4
	ENSG00000280036	3								ENSG00000223979	4
	ENSG00000278703	3								ENSG00000223461	4
	ENSG00000273951	3								ENSG00000196748	4
	ENSG00000273272	3								ENSG00000175018	4
	ENSG00000273243	3								ENSG00000172458	4
	ENSG00000272729	3								ENSG00000163817	4
	ENSG00000272217	3								ENSG00000158290	4
	ENSG00000270604	3								ENSG00000151079	4
	ENSG00000269924	3								ENSG00000149403	4
	ENSG00000269161	3								ENSG00000143257	4
	ENSG00000267709	3								ENSG00000137936	4
	ENSG00000266805	3								ENSG00000136114	4
	ENSG00000264954	3								ENSG00000135842	4
	ENSG00000260953	3								ENSG00000130699	4
	ENSG00000260790	3								ENSG00000128513	4
	ENSG00000259810	3								ENSG00000125046	4
	ENSG00000258952	3								ENSG00000119599	4
	ENSG00000258588	3								ENSG00000119280	4
	ENSG00000258539	3								ENSG00000114988	4
	ENSG00000254833	3								ENSG00000103528	4
	ENSG00000250107	3								ENSG00000089220	4
	ENSG00000248596	3								ENSG00000088899	4
	ENSG00000243797	3								ENSG00000082438	4
	ENSG00000232237	3								ENSG00000080854	4
	ENSG00000231738	3								ENSG00000002745	4
	ENSG00000227115	3								ENSG00000289912	3
	ENSG00000224969	3								ENSG00000289845	3
	ENSG00000206113	3								ENSG00000289814	3
	ENSG00000205863	3								ENSG00000289382	3
	ENSG00000188649	3								ENSG00000289200	3
	ENSG00000187726	3								ENSG00000287738	3
	ENSG00000175711	3								ENSG00000287555	3
	ENSG00000175229	3								ENSG00000287372	3
	ENSG00000174885	3								ENSG00000286696	3
	ENSG00000174125	3								ENSG00000286445	3
	ENSG00000168594	3								ENSG00000286326	3
	ENSG00000168589	3								ENSG00000285973	3
	ENSG00000166889	3								ENSG00000285269	3
	ENSG00000166405	3								ENSG00000283563	3
	ENSG00000165801	3								ENSG00000278493	3
	ENSG00000165799	3								ENSG00000276527	3
	ENSG00000162981	3								ENSG00000276282	3
	ENSG00000162723	3								ENSG00000275367	3
	ENSG00000161405	3								ENSG00000274183	3
	ENSG00000160111	3								ENSG00000273365	3
	ENSG00000158079	3								ENSG00000273129	3
	ENSG00000157554	3								ENSG00000270933	3
	ENSG00000153291	3								ENSG00000269489	3
	ENSG00000149743	3								ENSG00000269113	3
	ENSG00000149609	3								ENSG00000266728	3
	ENSG00000146826	3								ENSG00000265908	3
	ENSG00000146063	3								ENSG00000265791	3
	ENSG00000143199	3								ENSG00000264486	3
	ENSG00000138802	3								ENSG00000263257	3
	ENSG00000135679	3								ENSG00000260423	3
	ENSG00000133657	3								ENSG00000259920	3
	ENSG00000132915	3								ENSG00000259659	3
	ENSG00000132639	3								ENSG00000259649	3
	ENSG00000130733	3								ENSG00000259370	3
	ENSG00000125730	3								ENSG00000255980	3
	ENSG00000118156	3								ENSG00000255440	3
	ENSG00000116752	3								ENSG00000255192	3
	ENSG00000115596	3								ENSG00000253408	3
	ENSG00000115207	3								ENSG00000251199	3
	ENSG00000113739	3								ENSG00000250039	3
	ENSG00000112303	3								ENSG00000235890	3
	ENSG00000109832	3								ENSG00000235726	3
	ENSG00000108424	3								ENSG00000234776	3
	ENSG00000107165	3								ENSG00000234546	3
	ENSG00000105991	3								ENSG00000232470	3
	ENSG00000105518	3								ENSG00000232028	3
	ENSG00000104826	3								ENSG00000231256	3
	ENSG00000102401	3								ENSG00000225087	3
	ENSG00000100445	3								ENSG00000204577	3
	ENSG00000100197	3								ENSG00000203883	3
	ENSG00000099785	3								ENSG00000197213	3
	ENSG00000074842	3								ENSG00000187492	3
	ENSG00000070193	3								ENSG00000185933	3
	ENSG00000068745	3								ENSG00000183454	3
	ENSG00000067606	3								ENSG00000177181	3
	ENSG00000049089	3								ENSG00000176659	3
	ENSG00000023608	3								ENSG00000175544	3
	ENSG00000013364	3								ENSG00000172578	3
	ENSG00000011028	3								ENSG00000165799	3
	ENSG00000006125	3								ENSG00000165066	3
	ENSG00000005844	3								ENSG00000164270	3
	ENSG00000290086	2								ENSG00000164111	3
	ENSG00000289513	2								ENSG00000164035	3
	ENSG00000289476	2								ENSG00000163827	3
	ENSG00000289405	2								ENSG00000160710	3
	ENSG00000289303	2								ENSG00000156482	3
	ENSG00000289261	2								ENSG00000155324	3
	ENSG00000289212	2								ENSG00000154978	3
	ENSG00000289206	2								ENSG00000154479	3
	ENSG00000288610	2								ENSG00000152092	3
	ENSG00000288253	2								ENSG00000149480	3
	ENSG00000287848	2								ENSG00000149256	3
	ENSG00000287692	2								ENSG00000147145	3
	ENSG00000287666	2								ENSG00000145016	3
	ENSG00000287642	2								ENSG00000144711	3
	ENSG00000287624	2								ENSG00000143933	3
	ENSG00000287477	2								ENSG00000143621	3
	ENSG00000287338	2								ENSG00000143199	3
	ENSG00000287278	2								ENSG00000140859	3
	ENSG00000287235	2								ENSG00000140557	3
	ENSG00000287146	2								ENSG00000138119	3
	ENSG00000287100	2								ENSG00000137801	3
	ENSG00000287058	2								ENSG00000136868	3
	ENSG00000286670	2								ENSG00000136193	3
	ENSG00000285881	2								ENSG00000135956	3
	ENSG00000285833	2								ENSG00000134389	3
	ENSG00000285747	2								ENSG00000134250	3
	ENSG00000285542	2								ENSG00000133107	3
	ENSG00000285231	2								ENSG00000131097	3
	ENSG00000285219	2								ENSG00000129951	3
	ENSG00000283567	2								ENSG00000128791	3
	ENSG00000283321	2								ENSG00000126001	3
	ENSG00000279220	2								ENSG00000125966	3
	ENSG00000279110	2								ENSG00000125848	3
	ENSG00000278899	2								ENSG00000124145	3
	ENSG00000277425	2								ENSG00000120280	3
	ENSG00000277299	2								ENSG00000120156	3
	ENSG00000277268	2								ENSG00000119946	3
	ENSG00000277144	2								ENSG00000119596	3
	ENSG00000276724	2								ENSG00000116991	3
	ENSG00000276649	2								ENSG00000115718	3
	ENSG00000276174	2								ENSG00000115649	3
	ENSG00000275016	2								ENSG00000110660	3
	ENSG00000273521	2								ENSG00000106263	3
	ENSG00000273106	2								ENSG00000105976	3
	ENSG00000272858	2								ENSG00000105696	3
	ENSG00000272636	2								ENSG00000105063	3
	ENSG00000272576	2								ENSG00000104299	3
	ENSG00000272106	2								ENSG00000103512	3
	ENSG00000271778	2								ENSG00000102119	3
	ENSG00000270165	2								ENSG00000101096	3
	ENSG00000269967	2								ENSG00000100385	3
	ENSG00000269570	2								ENSG00000091986	3
	ENSG00000269289	2								ENSG00000090924	3
	ENSG00000269172	2								ENSG00000086205	3
	ENSG00000269139	2								ENSG00000085998	3
	ENSG00000268658	2								ENSG00000085063	3
	ENSG00000262880	2								ENSG00000083168	3
	ENSG00000262662	2								ENSG00000078177	3
	ENSG00000262660	2								ENSG00000075234	3
	ENSG00000262352	2								ENSG00000072858	3
	ENSG00000261529	2								ENSG00000071205	3
	ENSG00000261366	2								ENSG00000070785	3
	ENSG00000261093	2								ENSG00000050130	3
	ENSG00000260388	2								ENSG00000290003	2
	ENSG00000260213	2								ENSG00000289631	2
	ENSG00000260176	2								ENSG00000289343	2
	ENSG00000259818	2								ENSG00000288990	2
	ENSG00000259130	2								ENSG00000288770	2
	ENSG00000258682	2								ENSG00000288704	2
	ENSG00000256407	2								ENSG00000288520	2
	ENSG00000256271	2								ENSG00000286887	2
	ENSG00000256250	2								ENSG00000286861	2
	ENSG00000256116	2								ENSG00000286632	2
	ENSG00000255422	2								ENSG00000286473	2
	ENSG00000255158	2								ENSG00000286355	2
	ENSG00000253983	2								ENSG00000286165	2
	ENSG00000251339	2								ENSG00000286038	2
	ENSG00000250938	2								ENSG00000285815	2
	ENSG00000249967	2								ENSG00000285644	2
	ENSG00000249464	2								ENSG00000285448	2
	ENSG00000247193	2								ENSG00000283900	2
	ENSG00000246363	2								ENSG00000281731	2
	ENSG00000244752	2								ENSG00000279983	2
	ENSG00000244491	2								ENSG00000278936	2
	ENSG00000243795	2								ENSG00000276651	2
	ENSG00000243368	2								ENSG00000274929	2
	ENSG00000239482	2								ENSG00000274080	2
	ENSG00000237220	2								ENSG00000273674	2
	ENSG00000236882	2								ENSG00000273151	2
	ENSG00000236871	2								ENSG00000272980	2
	ENSG00000236283	2								ENSG00000272908	2
	ENSG00000235513	2								ENSG00000272508	2
	ENSG00000235499	2								ENSG00000272180	2
	ENSG00000235151	2								ENSG00000271806	2
	ENSG00000235051	2								ENSG00000271803	2
	ENSG00000235007	2								ENSG00000271789	2
	ENSG00000234776	2								ENSG00000270571	2
	ENSG00000234235	2								ENSG00000269924	2
	ENSG00000232692	2								ENSG00000267706	2
	ENSG00000232124	2								ENSG00000267228	2
	ENSG00000231560	2								ENSG00000267122	2
	ENSG00000230526	2								ENSG00000263718	2
	ENSG00000229373	2								ENSG00000262884	2
	ENSG00000228554	2								ENSG00000261211	2
	ENSG00000227963	2								ENSG00000261055	2
	ENSG00000227540	2								ENSG00000260493	2
	ENSG00000227492	2								ENSG00000260272	2
	ENSG00000227388	2								ENSG00000259354	2
	ENSG00000226754	2								ENSG00000259326	2
	ENSG00000226423	2								ENSG00000258653	2
	ENSG00000226125	2								ENSG00000258081	2
	ENSG00000226091	2								ENSG00000257242	2
	ENSG00000225521	2								ENSG00000255733	2
	ENSG00000224675	2								ENSG00000255054	2
	ENSG00000224310	2								ENSG00000254632	2
	ENSG00000223734	2								ENSG00000251666	2
	ENSG00000222044	2								ENSG00000251503	2
	ENSG00000204323	2								ENSG00000251323	2
	ENSG00000204183	2								ENSG00000250961	2
	ENSG00000203942	2								ENSG00000249996	2
	ENSG00000203307	2								ENSG00000249328	2
	ENSG00000198944	2								ENSG00000248265	2
	ENSG00000197272	2								ENSG00000244491	2
	ENSG00000196664	2								ENSG00000239388	2
	ENSG00000196503	2								ENSG00000238258	2
	ENSG00000196169	2								ENSG00000238099	2
	ENSG00000189325	2								ENSG00000236546	2
	ENSG00000188051	2								ENSG00000235872	2
	ENSG00000187942	2								ENSG00000235568	2
	ENSG00000187862	2								ENSG00000233008	2
	ENSG00000187268	2								ENSG00000232810	2
	ENSG00000187135	2								ENSG00000232229	2
	ENSG00000185947	2								ENSG00000232063	2
	ENSG00000185432	2								ENSG00000231890	2
	ENSG00000184659	2								ENSG00000230612	2
	ENSG00000184408	2								ENSG00000229401	2
	ENSG00000183844	2								ENSG00000226913	2
	ENSG00000183128	2								ENSG00000226419	2
	ENSG00000182866	2								ENSG00000224746	2
	ENSG00000182791	2								ENSG00000224356	2
	ENSG00000180043	2								ENSG00000222043	2
	ENSG00000179542	2								ENSG00000218018	2
	ENSG00000179397	2								ENSG00000215595	2
	ENSG00000179256	2								ENSG00000214688	2
	ENSG00000175728	2								ENSG00000214145	2
	ENSG00000175311	2								ENSG00000213471	2
	ENSG00000175161	2								ENSG00000212743	2
	ENSG00000174015	2								ENSG00000206113	2
	ENSG00000173114	2								ENSG00000205622	2
	ENSG00000172508	2								ENSG00000204380	2
	ENSG00000171509	2								ENSG00000198774	2
	ENSG00000171435	2								ENSG00000198690	2
	ENSG00000169442	2								ENSG00000198010	2
	ENSG00000168778	2								ENSG00000196126	2
	ENSG00000167851	2								ENSG00000187902	2
	ENSG00000167797	2								ENSG00000187733	2
	ENSG00000167685	2								ENSG00000187726	2
	ENSG00000167491	2								ENSG00000183154	2
	ENSG00000167306	2								ENSG00000181790	2
	ENSG00000166963	2								ENSG00000180938	2
	ENSG00000166670	2								ENSG00000180638	2
	ENSG00000166557	2								ENSG00000178425	2
	ENSG00000166206	2								ENSG00000177283	2
	ENSG00000165996	2								ENSG00000176244	2
	ENSG00000165948	2								ENSG00000174514	2
	ENSG00000165731	2								ENSG00000171303	2
	ENSG00000165192	2								ENSG00000171234	2
	ENSG00000165182	2								ENSG00000169903	2
	ENSG00000165061	2								ENSG00000167984	2
	ENSG00000164920	2								ENSG00000167778	2
	ENSG00000164125	2								ENSG00000167601	2
	ENSG00000164117	2								ENSG00000167513	2
	ENSG00000164080	2								ENSG00000167325	2
	ENSG00000163938	2								ENSG00000166908	2
	ENSG00000163811	2								ENSG00000166734	2
	ENSG00000163682	2								ENSG00000166451	2
	ENSG00000163631	2								ENSG00000166105	2
	ENSG00000163516	2								ENSG00000165591	2
	ENSG00000163463	2								ENSG00000165280	2
	ENSG00000163395	2								ENSG00000165046	2
	ENSG00000163191	2								ENSG00000164985	2
	ENSG00000163013	2								ENSG00000164828	2
	ENSG00000162976	2								ENSG00000164611	2
	ENSG00000162520	2								ENSG00000164509	2
	ENSG00000162378	2								ENSG00000164045	2
	ENSG00000161929	2								ENSG00000163913	2
	ENSG00000160883	2								ENSG00000163719	2
	ENSG00000160613	2								ENSG00000163659	2
	ENSG00000160325	2								ENSG00000162591	2
	ENSG00000160219	2								ENSG00000161509	2
	ENSG00000160188	2								ENSG00000161040	2
	ENSG00000159915	2								ENSG00000160999	2
	ENSG00000159164	2								ENSG00000160716	2
	ENSG00000158859	2								ENSG00000159224	2
	ENSG00000158373	2								ENSG00000158955	2
	ENSG00000158089	2								ENSG00000158014	2
	ENSG00000157653	2								ENSG00000158008	2
	ENSG00000157538	2								ENSG00000157637	2
	ENSG00000157353	2								ENSG00000157445	2
	ENSG00000157335	2								ENSG00000157020	2
	ENSG00000157227	2								ENSG00000156587	2
	ENSG00000156875	2								ENSG00000156486	2
	ENSG00000156463	2								ENSG00000155792	2
	ENSG00000156009	2								ENSG00000154930	2
	ENSG00000155903	2								ENSG00000154845	2
	ENSG00000155876	2								ENSG00000154493	2
	ENSG00000155875	2								ENSG00000154310	2
	ENSG00000155463	2								ENSG00000154277	2
	ENSG00000153989	2								ENSG00000153250	2
	ENSG00000152147	2								ENSG00000152377	2
	ENSG00000151914	2								ENSG00000152234	2
	ENSG00000151320	2								ENSG00000151729	2
	ENSG00000150977	2								ENSG00000151458	2
	ENSG00000149294	2								ENSG00000150551	2
	ENSG00000149043	2								ENSG00000149091	2
	ENSG00000148362	2								ENSG00000148926	2
	ENSG00000148090	2								ENSG00000148400	2
	ENSG00000147872	2								ENSG00000147509	2
	ENSG00000147065	2								ENSG00000147065	2
	ENSG00000146530	2								ENSG00000146151	2
	ENSG00000145354	2								ENSG00000145868	2
	ENSG00000144848	2								ENSG00000145782	2
	ENSG00000144802	2								ENSG00000145730	2
	ENSG00000144635	2								ENSG00000144802	2
	ENSG00000144476	2								ENSG00000144724	2
	ENSG00000144451	2								ENSG00000144668	2
	ENSG00000144130	2								ENSG00000144031	2
	ENSG00000142459	2								ENSG00000143641	2
	ENSG00000142405	2								ENSG00000143502	2
	ENSG00000142188	2								ENSG00000143458	2
	ENSG00000141867	2								ENSG00000143322	2
	ENSG00000140488	2								ENSG00000142207	2
	ENSG00000139926	2								ENSG00000141655	2
	ENSG00000139675	2								ENSG00000140563	2
	ENSG00000139160	2								ENSG00000139926	2
	ENSG00000139154	2								ENSG00000139537	2
	ENSG00000138379	2								ENSG00000138696	2
	ENSG00000138190	2								ENSG00000138356	2
	ENSG00000138131	2								ENSG00000138193	2
	ENSG00000137270	2								ENSG00000138071	2
	ENSG00000137161	2								ENSG00000137962	2
	ENSG00000136999	2								ENSG00000137806	2
	ENSG00000136931	2								ENSG00000137573	2
	ENSG00000136908	2								ENSG00000137571	2
	ENSG00000136492	2								ENSG00000136938	2
	ENSG00000136280	2								ENSG00000136682	2
	ENSG00000136048	2								ENSG00000135972	2
	ENSG00000135914	2								ENSG00000135404	2
	ENSG00000135898	2								ENSG00000135047	2
	ENSG00000135828	2								ENSG00000134917	2
	ENSG00000135185	2								ENSG00000134318	2
	ENSG00000134333	2								ENSG00000134121	2
	ENSG00000134242	2								ENSG00000134115	2
	ENSG00000134020	2								ENSG00000134013	2
	ENSG00000133980	2								ENSG00000133059	2
	ENSG00000133703	2								ENSG00000132950	2
	ENSG00000133134	2								ENSG00000132780	2
	ENSG00000132781	2								ENSG00000132622	2
	ENSG00000132589	2								ENSG00000132481	2
	ENSG00000132424	2								ENSG00000132394	2
	ENSG00000131943	2								ENSG00000132153	2
	ENSG00000131941	2								ENSG00000131845	2
	ENSG00000131788	2								ENSG00000131788	2
	ENSG00000130703	2								ENSG00000131634	2
	ENSG00000130508	2								ENSG00000131446	2
	ENSG00000130234	2								ENSG00000131389	2
	ENSG00000130182	2								ENSG00000131386	2
	ENSG00000129991	2								ENSG00000130741	2
	ENSG00000129675	2								ENSG00000130402	2
	ENSG00000129295	2								ENSG00000130396	2
	ENSG00000127366	2								ENSG00000130150	2
	ENSG00000126903	2								ENSG00000129657	2
	ENSG00000126890	2								ENSG00000128591	2
	ENSG00000126698	2								ENSG00000128268	2
	ENSG00000125872	2								ENSG00000128045	2
	ENSG00000125871	2								ENSG00000127955	2
	ENSG00000125459	2								ENSG00000127884	2
	ENSG00000125351	2								ENSG00000127774	2
	ENSG00000122787	2								ENSG00000127743	2
	ENSG00000122543	2								ENSG00000127533	2
	ENSG00000122203	2								ENSG00000127184	2
	ENSG00000121989	2								ENSG00000126890	2
	ENSG00000120949	2								ENSG00000126861	2
	ENSG00000120742	2								ENSG00000126856	2
	ENSG00000120278	2								ENSG00000126214	2
	ENSG00000119446	2								ENSG00000125834	2
	ENSG00000119138	2								ENSG00000125821	2
	ENSG00000118307	2								ENSG00000125378	2
	ENSG00000118113	2								ENSG00000124802	2
	ENSG00000117122	2								ENSG00000124201	2
	ENSG00000117009	2								ENSG00000123453	2
	ENSG00000116132	2								ENSG00000123268	2
	ENSG00000115966	2								ENSG00000122406	2
	ENSG00000115808	2								ENSG00000121879	2
	ENSG00000115758	2								ENSG00000120784	2
	ENSG00000115718	2								ENSG00000120658	2
	ENSG00000115353	2								ENSG00000120329	2
	ENSG00000115318	2								ENSG00000119630	2
	ENSG00000115297	2								ENSG00000119487	2
	ENSG00000115194	2								ENSG00000119125	2
	ENSG00000115128	2								ENSG00000118946	2
	ENSG00000114251	2								ENSG00000117877	2
	ENSG00000114125	2								ENSG00000116954	2
	ENSG00000113790	2								ENSG00000116833	2
	ENSG00000113328	2								ENSG00000116406	2
	ENSG00000113161	2								ENSG00000116285	2
	ENSG00000113140	2								ENSG00000115685	2
	ENSG00000112851	2								ENSG00000115415	2
	ENSG00000111785	2								ENSG00000115361	2
	ENSG00000111731	2								ENSG00000115257	2
	ENSG00000111700	2								ENSG00000115241	2
	ENSG00000111254	2								ENSG00000115234	2
	ENSG00000111145	2								ENSG00000114646	2
	ENSG00000110768	2								ENSG00000113600	2
	ENSG00000110108	2								ENSG00000113389	2
	ENSG00000109685	2								ENSG00000113387	2
	ENSG00000109674	2								ENSG00000113013	2
	ENSG00000108839	2								ENSG00000112137	2
	ENSG00000108506	2								ENSG00000112062	2
	ENSG00000108298	2								ENSG00000111880	2
	ENSG00000106665	2								ENSG00000111665	2
	ENSG00000106384	2								ENSG00000111490	2
	ENSG00000106178	2								ENSG00000111186	2
	ENSG00000106123	2								ENSG00000111012	2
	ENSG00000106052	2								ENSG00000110799	2
	ENSG00000105613	2								ENSG00000109991	2
	ENSG00000105538	2								ENSG00000109832	2
	ENSG00000105467	2								ENSG00000109738	2
	ENSG00000104979	2								ENSG00000109472	2
	ENSG00000104964	2								ENSG00000109265	2
	ENSG00000104415	2								ENSG00000108821	2
	ENSG00000104368	2								ENSG00000108511	2
	ENSG00000104290	2								ENSG00000108349	2
	ENSG00000103942	2								ENSG00000106771	2
	ENSG00000103510	2								ENSG00000106617	2
	ENSG00000103426	2								ENSG00000106211	2
	ENSG00000103227	2								ENSG00000106013	2
	ENSG00000102804	2								ENSG00000105939	2
	ENSG00000101654	2								ENSG00000105726	2
	ENSG00000101180	2								ENSG00000105672	2
	ENSG00000101150	2								ENSG00000105605	2
	ENSG00000101134	2								ENSG00000104765	2
	ENSG00000101109	2								ENSG00000104140	2
	ENSG00000100852	2								ENSG00000103035	2
	ENSG00000100380	2								ENSG00000102543	2
	ENSG00000100320	2								ENSG00000102054	2
	ENSG00000100167	2								ENSG00000101928	2
	ENSG00000097033	2								ENSG00000101266	2
	ENSG00000096093	2								ENSG00000100314	2
	ENSG00000095585	2								ENSG00000100288	2
	ENSG00000093010	2								ENSG00000100146	2
	ENSG00000092929	2								ENSG00000100106	2
	ENSG00000091536	2								ENSG00000100105	2
	ENSG00000091039	2								ENSG00000100029	2
	ENSG00000090238	2								ENSG00000099994	2
	ENSG00000089356	2								ENSG00000099365	2
	ENSG00000088053	2								ENSG00000095637	2
	ENSG00000086967	2								ENSG00000094975	2
	ENSG00000086061	2								ENSG00000092969	2
	ENSG00000084110	2								ENSG00000092853	2
	ENSG00000082293	2								ENSG00000092201	2
	ENSG00000082175	2								ENSG00000091009	2
	ENSG00000080603	2								ENSG00000089356	2
	ENSG00000079112	2								ENSG00000089159	2
	ENSG00000078814	2								ENSG00000088882	2
	ENSG00000076864	2								ENSG00000087460	2
	ENSG00000076662	2								ENSG00000087303	2
	ENSG00000075711	2								ENSG00000084676	2
	ENSG00000074771	2								ENSG00000083814	2
	ENSG00000073921	2								ENSG00000080709	2
	ENSG00000072210	2								ENSG00000080493	2
	ENSG00000072110	2								ENSG00000079332	2
	ENSG00000070808	2								ENSG00000078549	2
	ENSG00000069188	2								ENSG00000074047	2
	ENSG00000068097	2								ENSG00000072110	2
	ENSG00000066322	2								ENSG00000071575	2
	ENSG00000061918	2								ENSG00000070081	2
	ENSG00000058866	2								ENSG00000069509	2
	ENSG00000055208	2								ENSG00000064547	2
	ENSG00000047648	2								ENSG00000058085	2
	ENSG00000043462	2								ENSG00000055208	2
	ENSG00000023892	2								ENSG00000054267	2
	ENSG00000019485	2								ENSG00000050555	2
	ENSG00000018699	2								ENSG00000049769	2
	ENSG00000016402	2								ENSG00000049249	2
	ENSG00000013619	2								ENSG00000042781	2
	ENSG00000013588	2								ENSG00000039068	2
	ENSG00000009335	2								ENSG00000038210	2
	ENSG00000003056	2								ENSG00000025039	2
	ENSG00000002587	2								ENSG00000016391	2
	ENSG00000290046	1								ENSG00000013297	2
	ENSG00000289975	1								ENSG00000011485	2
	ENSG00000289943	1								ENSG00000009954	2
	ENSG00000289909	1								ENSG00000007516	2
	ENSG00000289890	1								ENSG00000006576	2
	ENSG00000289875	1								ENSG00000005020	2
	ENSG00000289758	1								ENSG00000005007	2
	ENSG00000289716	1								ENSG00000290046	1
	ENSG00000289688	1								ENSG00000289975	1
	ENSG00000289629	1								ENSG00000289851	1
	ENSG00000289595	1								ENSG00000289842	1
	ENSG00000289589	1								ENSG00000289688	1
	ENSG00000289556	1								ENSG00000289637	1
	ENSG00000289555	1								ENSG00000289555	1
	ENSG00000289508	1								ENSG00000289543	1
	ENSG00000289496	1								ENSG00000289540	1
	ENSG00000289429	1								ENSG00000289499	1
	ENSG00000289370	1								ENSG00000289463	1
	ENSG00000289340	1								ENSG00000289429	1
	ENSG00000289338	1								ENSG00000289405	1
	ENSG00000289319	1								ENSG00000289398	1
	ENSG00000289302	1								ENSG00000289321	1
	ENSG00000289280	1								ENSG00000289296	1
	ENSG00000289253	1								ENSG00000289159	1
	ENSG00000289210	1								ENSG00000289110	1
	ENSG00000289110	1								ENSG00000288996	1
	ENSG00000289076	1								ENSG00000288995	1
	ENSG00000288998	1								ENSG00000288984	1
	ENSG00000288972	1								ENSG00000288849	1
	ENSG00000288939	1								ENSG00000288758	1
	ENSG00000288928	1								ENSG00000288754	1
	ENSG00000288898	1								ENSG00000288744	1
	ENSG00000288806	1								ENSG00000288743	1
	ENSG00000288792	1								ENSG00000288710	1
	ENSG00000288744	1								ENSG00000288637	1
	ENSG00000288719	1								ENSG00000288598	1
	ENSG00000288606	1								ENSG00000288542	1
	ENSG00000288086	1								ENSG00000288095	1
	ENSG00000288060	1								ENSG00000288086	1
	ENSG00000287983	1								ENSG00000288076	1
	ENSG00000287957	1								ENSG00000288067	1
	ENSG00000287808	1								ENSG00000288033	1
	ENSG00000287791	1								ENSG00000288007	1
	ENSG00000287763	1								ENSG00000287985	1
	ENSG00000287663	1								ENSG00000287979	1
	ENSG00000287620	1								ENSG00000287925	1
	ENSG00000287555	1								ENSG00000287920	1
	ENSG00000287547	1								ENSG00000287879	1
	ENSG00000287543	1								ENSG00000287870	1
	ENSG00000287510	1								ENSG00000287788	1
	ENSG00000287419	1								ENSG00000287743	1
	ENSG00000287408	1								ENSG00000287731	1
	ENSG00000287190	1								ENSG00000287727	1
	ENSG00000287170	1								ENSG00000287548	1
	ENSG00000287132	1								ENSG00000287475	1
	ENSG00000287097	1								ENSG00000287425	1
	ENSG00000287040	1								ENSG00000287408	1
	ENSG00000286984	1								ENSG00000287306	1
	ENSG00000286950	1								ENSG00000287207	1
	ENSG00000286856	1								ENSG00000287177	1
	ENSG00000286834	1								ENSG00000287170	1
	ENSG00000286826	1								ENSG00000287167	1
	ENSG00000286797	1								ENSG00000287133	1
	ENSG00000286636	1								ENSG00000287079	1
	ENSG00000286577	1								ENSG00000287061	1
	ENSG00000286575	1								ENSG00000286943	1
	ENSG00000286572	1								ENSG00000286924	1
	ENSG00000286501	1								ENSG00000286850	1
	ENSG00000286473	1								ENSG00000286825	1
	ENSG00000286437	1								ENSG00000286813	1
	ENSG00000286375	1								ENSG00000286728	1
	ENSG00000286259	1								ENSG00000286579	1
	ENSG00000286242	1								ENSG00000286575	1
	ENSG00000286185	1								ENSG00000286538	1
	ENSG00000286165	1								ENSG00000286472	1
	ENSG00000286116	1								ENSG00000286423	1
	ENSG00000286092	1								ENSG00000286358	1
	ENSG00000286081	1								ENSG00000286299	1
	ENSG00000286048	1								ENSG00000286276	1
	ENSG00000286038	1								ENSG00000286232	1
	ENSG00000286014	1								ENSG00000286205	1
	ENSG00000286004	1								ENSG00000286136	1
	ENSG00000285978	1								ENSG00000286113	1
	ENSG00000285889	1								ENSG00000286043	1
	ENSG00000285877	1								ENSG00000285970	1
	ENSG00000285830	1								ENSG00000285955	1
	ENSG00000285632	1								ENSG00000285889	1
	ENSG00000285486	1								ENSG00000285887	1
	ENSG00000285404	1								ENSG00000285810	1
	ENSG00000285245	1								ENSG00000285685	1
	ENSG00000284934	1								ENSG00000285684	1
	ENSG00000284337	1								ENSG00000285649	1
	ENSG00000283900	1								ENSG00000285601	1
	ENSG00000283667	1								ENSG00000285525	1
	ENSG00000282386	1								ENSG00000285094	1
	ENSG00000281530	1								ENSG00000285090	1
	ENSG00000280639	1								ENSG00000285051	1
	ENSG00000280425	1								ENSG00000285000	1
	ENSG00000280241	1								ENSG00000284672	1
	ENSG00000280145	1								ENSG00000284644	1
	ENSG00000280109	1								ENSG00000284543	1
	ENSG00000279345	1								ENSG00000283667	1
	ENSG00000278834	1								ENSG00000283208	1
	ENSG00000278668	1								ENSG00000283128	1
	ENSG00000278621	1								ENSG00000283031	1
	ENSG00000278518	1								ENSG00000282936	1
	ENSG00000278060	1								ENSG00000281692	1
	ENSG00000277855	1								ENSG00000281453	1
	ENSG00000277496	1								ENSG00000281392	1
	ENSG00000277020	1								ENSG00000281383	1
	ENSG00000276809	1								ENSG00000280924	1
	ENSG00000276728	1								ENSG00000280384	1
	ENSG00000276564	1								ENSG00000279636	1
	ENSG00000276087	1								ENSG00000279277	1
	ENSG00000275846	1								ENSG00000278869	1
	ENSG00000275812	1								ENSG00000278765	1
	ENSG00000275580	1								ENSG00000278740	1
	ENSG00000275549	1								ENSG00000278638	1
	ENSG00000275383	1								ENSG00000278621	1
	ENSG00000275139	1								ENSG00000278367	1
	ENSG00000274943	1								ENSG00000278344	1
	ENSG00000274933	1								ENSG00000278192	1
	ENSG00000274893	1								ENSG00000278017	1
	ENSG00000274080	1								ENSG00000277873	1
	ENSG00000273680	1								ENSG00000277688	1
	ENSG00000273520	1								ENSG00000277581	1
	ENSG00000273416	1								ENSG00000277531	1
	ENSG00000273394	1								ENSG00000277173	1
	ENSG00000273350	1								ENSG00000277011	1
	ENSG00000273328	1								ENSG00000276547	1
	ENSG00000273319	1								ENSG00000276488	1
	ENSG00000273314	1								ENSG00000276410	1
	ENSG00000273261	1								ENSG00000276101	1
	ENSG00000273245	1								ENSG00000275038	1
	ENSG00000273186	1								ENSG00000274943	1
	ENSG00000273156	1								ENSG00000274898	1
	ENSG00000273017	1								ENSG00000274833	1
	ENSG00000273002	1								ENSG00000274737	1
	ENSG00000272864	1								ENSG00000274629	1
	ENSG00000272854	1								ENSG00000274492	1
	ENSG00000272733	1								ENSG00000274317	1
	ENSG00000272717	1								ENSG00000274253	1
	ENSG00000272657	1								ENSG00000274204	1
	ENSG00000272597	1								ENSG00000274105	1
	ENSG00000272508	1								ENSG00000274038	1
	ENSG00000272425	1								ENSG00000273840	1
	ENSG00000272402	1								ENSG00000273786	1
	ENSG00000272382	1								ENSG00000273487	1
	ENSG00000272088	1								ENSG00000273387	1
	ENSG00000272070	1								ENSG00000273321	1
	ENSG00000272049	1								ENSG00000273221	1
	ENSG00000271984	1								ENSG00000273186	1
	ENSG00000271810	1								ENSG00000273017	1
	ENSG00000271761	1								ENSG00000272975	1
	ENSG00000271387	1								ENSG00000272945	1
	ENSG00000271086	1								ENSG00000272913	1
	ENSG00000270806	1								ENSG00000272862	1
	ENSG00000270571	1								ENSG00000272789	1
	ENSG00000270332	1								ENSG00000272512	1
	ENSG00000270137	1								ENSG00000272442	1
	ENSG00000270082	1								ENSG00000272226	1
	ENSG00000270019	1								ENSG00000272219	1
	ENSG00000270008	1								ENSG00000272189	1
	ENSG00000269997	1								ENSG00000272100	1
	ENSG00000269959	1								ENSG00000272070	1
	ENSG00000269749	1								ENSG00000272046	1
	ENSG00000269514	1								ENSG00000271998	1
	ENSG00000269489	1								ENSG00000271880	1
	ENSG00000269235	1								ENSG00000271860	1
	ENSG00000269210	1								ENSG00000271853	1
	ENSG00000269043	1								ENSG00000271849	1
	ENSG00000268686	1								ENSG00000271828	1
	ENSG00000268678	1								ENSG00000271795	1
	ENSG00000268614	1								ENSG00000271723	1
	ENSG00000268530	1								ENSG00000270147	1
	ENSG00000268191	1								ENSG00000270049	1
	ENSG00000268120	1								ENSG00000269973	1
	ENSG00000267827	1								ENSG00000269956	1
	ENSG00000267783	1								ENSG00000269940	1
	ENSG00000267707	1								ENSG00000269821	1
	ENSG00000267612	1								ENSG00000269693	1
	ENSG00000267551	1								ENSG00000269578	1
	ENSG00000267272	1								ENSG00000269533	1
	ENSG00000267228	1								ENSG00000269404	1
	ENSG00000267193	1								ENSG00000269106	1
	ENSG00000267096	1								ENSG00000269086	1
	ENSG00000267092	1								ENSG00000267764	1
	ENSG00000267078	1								ENSG00000267480	1
	ENSG00000267069	1								ENSG00000267424	1
	ENSG00000267030	1								ENSG00000267334	1
	ENSG00000266973	1								ENSG00000267327	1
	ENSG00000266900	1								ENSG00000267296	1
	ENSG00000266086	1								ENSG00000267246	1
	ENSG00000265478	1								ENSG00000267141	1
	ENSG00000265474	1								ENSG00000267069	1
	ENSG00000265287	1								ENSG00000267052	1
	ENSG00000265100	1								ENSG00000267030	1
	ENSG00000264932	1								ENSG00000266369	1
	ENSG00000264448	1								ENSG00000265967	1
	ENSG00000264247	1								ENSG00000265933	1
	ENSG00000263644	1								ENSG00000265799	1
	ENSG00000262898	1								ENSG00000265678	1
	ENSG00000262728	1								ENSG00000265478	1
	ENSG00000261915	1								ENSG00000265474	1
	ENSG00000261842	1								ENSG00000265287	1
	ENSG00000261742	1								ENSG00000263884	1
	ENSG00000261604	1								ENSG00000263874	1
	ENSG00000261487	1								ENSG00000263120	1
	ENSG00000261324	1								ENSG00000262580	1
	ENSG00000261268	1								ENSG00000262420	1
	ENSG00000261202	1								ENSG00000262362	1
	ENSG00000261167	1								ENSG00000262265	1
	ENSG00000261121	1								ENSG00000262171	1
	ENSG00000260988	1								ENSG00000262152	1
	ENSG00000260949	1								ENSG00000262075	1
	ENSG00000260922	1								ENSG00000261771	1
	ENSG00000260792	1								ENSG00000261770	1
	ENSG00000260743	1								ENSG00000261645	1
	ENSG00000260693	1								ENSG00000261596	1
	ENSG00000260597	1								ENSG00000261485	1
	ENSG00000260581	1								ENSG00000261329	1
	ENSG00000260428	1								ENSG00000261269	1
	ENSG00000260401	1								ENSG00000261247	1
	ENSG00000260331	1								ENSG00000261202	1
	ENSG00000260314	1								ENSG00000260743	1
	ENSG00000260279	1								ENSG00000260566	1
	ENSG00000260253	1								ENSG00000260394	1
	ENSG00000259941	1								ENSG00000260350	1
	ENSG00000259668	1								ENSG00000260101	1
	ENSG00000259417	1								ENSG00000260093	1
	ENSG00000259416	1								ENSG00000259753	1
	ENSG00000259345	1								ENSG00000259720	1
	ENSG00000259341	1								ENSG00000259668	1
	ENSG00000259278	1								ENSG00000259225	1
	ENSG00000259040	1								ENSG00000259224	1
	ENSG00000258984	1								ENSG00000259083	1
	ENSG00000258789	1								ENSG00000258927	1
	ENSG00000258548	1								ENSG00000258919	1
	ENSG00000258526	1								ENSG00000258867	1
	ENSG00000258314	1								ENSG00000258813	1
	ENSG00000258302	1								ENSG00000258702	1
	ENSG00000257985	1								ENSG00000258620	1
	ENSG00000257829	1								ENSG00000258616	1
	ENSG00000257681	1								ENSG00000258526	1
	ENSG00000257660	1								ENSG00000258479	1
	ENSG00000257242	1								ENSG00000258365	1
	ENSG00000257221	1								ENSG00000258122	1
	ENSG00000257176	1								ENSG00000257829	1
	ENSG00000256967	1								ENSG00000257612	1
	ENSG00000256950	1								ENSG00000257545	1
	ENSG00000256538	1								ENSG00000257279	1
	ENSG00000256453	1								ENSG00000257225	1
	ENSG00000256268	1								ENSG00000257023	1
	ENSG00000256196	1								ENSG00000256861	1
	ENSG00000255856	1								ENSG00000256417	1
	ENSG00000255446	1								ENSG00000256268	1
	ENSG00000255441	1								ENSG00000256139	1
	ENSG00000255410	1								ENSG00000255559	1
	ENSG00000255337	1								ENSG00000255145	1
	ENSG00000255182	1								ENSG00000255108	1
	ENSG00000255181	1								ENSG00000254997	1
	ENSG00000254973	1								ENSG00000254991	1
	ENSG00000254531	1								ENSG00000254973	1
	ENSG00000254461	1								ENSG00000254872	1
	ENSG00000254004	1								ENSG00000254732	1
	ENSG00000253973	1								ENSG00000254501	1
	ENSG00000253532	1								ENSG00000254245	1
	ENSG00000253519	1								ENSG00000254224	1
	ENSG00000253305	1								ENSG00000254162	1
	ENSG00000253227	1								ENSG00000254038	1
	ENSG00000251414	1								ENSG00000253736	1
	ENSG00000251259	1								ENSG00000253720	1
	ENSG00000251173	1								ENSG00000253695	1
	ENSG00000251127	1								ENSG00000253141	1
	ENSG00000250506	1								ENSG00000251569	1
	ENSG00000250295	1								ENSG00000251409	1
	ENSG00000250220	1								ENSG00000251364	1
	ENSG00000250155	1								ENSG00000251321	1
	ENSG00000250075	1								ENSG00000251127	1
	ENSG00000249199	1								ENSG00000250994	1
	ENSG00000249159	1								ENSG00000250878	1
	ENSG00000249035	1								ENSG00000250608	1
	ENSG00000248919	1								ENSG00000250406	1
	ENSG00000248896	1								ENSG00000250280	1
	ENSG00000248668	1								ENSG00000250155	1
	ENSG00000248265	1								ENSG00000250069	1
	ENSG00000248202	1								ENSG00000250033	1
	ENSG00000248174	1								ENSG00000249700	1
	ENSG00000248144	1								ENSG00000249502	1
	ENSG00000247595	1								ENSG00000249484	1
	ENSG00000246145	1								ENSG00000249379	1
	ENSG00000245293	1								ENSG00000248919	1
	ENSG00000245148	1								ENSG00000248898	1
	ENSG00000245008	1								ENSG00000248746	1
	ENSG00000244998	1								ENSG00000248719	1
	ENSG00000244607	1								ENSG00000248489	1
	ENSG00000244558	1								ENSG00000247970	1
	ENSG00000243926	1								ENSG00000247746	1
	ENSG00000243710	1								ENSG00000246366	1
	ENSG00000243627	1								ENSG00000245522	1
	ENSG00000243410	1								ENSG00000245080	1
	ENSG00000243284	1								ENSG00000245067	1
	ENSG00000243055	1								ENSG00000244607	1
	ENSG00000242902	1								ENSG00000244588	1
	ENSG00000242611	1								ENSG00000243620	1
	ENSG00000241644	1								ENSG00000243321	1
	ENSG00000240021	1								ENSG00000242258	1
	ENSG00000239791	1								ENSG00000241933	1
	ENSG00000239636	1								ENSG00000240720	1
	ENSG00000239440	1								ENSG00000239945	1
	ENSG00000238160	1								ENSG00000239828	1
	ENSG00000238107	1								ENSG00000238198	1
	ENSG00000237605	1								ENSG00000237980	1
	ENSG00000237505	1								ENSG00000237232	1
	ENSG00000237489	1								ENSG00000237054	1
	ENSG00000237338	1								ENSG00000236901	1
	ENSG00000237126	1								ENSG00000236714	1
	ENSG00000237080	1								ENSG00000236501	1
	ENSG00000237054	1								ENSG00000236366	1
	ENSG00000236754	1								ENSG00000236213	1
	ENSG00000236723	1								ENSG00000236137	1
	ENSG00000236467	1								ENSG00000236130	1
	ENSG00000236049	1								ENSG00000236022	1
	ENSG00000235997	1								ENSG00000235947	1
	ENSG00000235958	1								ENSG00000235641	1
	ENSG00000235296	1								ENSG00000235481	1
	ENSG00000234949	1								ENSG00000235269	1
	ENSG00000234902	1								ENSG00000235121	1
	ENSG00000234828	1								ENSG00000235042	1
	ENSG00000234754	1								ENSG00000234942	1
	ENSG00000234705	1								ENSG00000234913	1
	ENSG00000234665	1								ENSG00000233985	1
	ENSG00000234663	1								ENSG00000233860	1
	ENSG00000234199	1								ENSG00000233858	1
	ENSG00000233871	1								ENSG00000233757	1
	ENSG00000233860	1								ENSG00000233723	1
	ENSG00000233757	1								ENSG00000233705	1
	ENSG00000233521	1								ENSG00000233695	1
	ENSG00000233178	1								ENSG00000233539	1
	ENSG00000233056	1								ENSG00000233387	1
	ENSG00000232937	1								ENSG00000233087	1
	ENSG00000232354	1								ENSG00000232692	1
	ENSG00000231969	1								ENSG00000232044	1
	ENSG00000231877	1								ENSG00000231683	1
	ENSG00000231811	1								ENSG00000231605	1
	ENSG00000231616	1								ENSG00000231563	1
	ENSG00000231574	1								ENSG00000231560	1
	ENSG00000231519	1								ENSG00000231212	1
	ENSG00000231105	1								ENSG00000231185	1
	ENSG00000230587	1								ENSG00000230955	1
	ENSG00000230433	1								ENSG00000230797	1
	ENSG00000230082	1								ENSG00000230731	1
	ENSG00000229970	1								ENSG00000230316	1
	ENSG00000229766	1								ENSG00000230102	1
	ENSG00000229563	1								ENSG00000230013	1
	ENSG00000229178	1								ENSG00000229931	1
	ENSG00000228919	1								ENSG00000229261	1
	ENSG00000228791	1								ENSG00000228919	1
	ENSG00000228784	1								ENSG00000228541	1
	ENSG00000228549	1								ENSG00000228352	1
	ENSG00000228395	1								ENSG00000228144	1
	ENSG00000228192	1								ENSG00000228126	1
	ENSG00000228140	1								ENSG00000228124	1
	ENSG00000227195	1								ENSG00000228021	1
	ENSG00000226913	1								ENSG00000227959	1
	ENSG00000226149	1								ENSG00000227912	1
	ENSG00000226009	1								ENSG00000227908	1
	ENSG00000225938	1								ENSG00000227540	1
	ENSG00000225877	1								ENSG00000227486	1
	ENSG00000225555	1								ENSG00000227373	1
	ENSG00000225213	1								ENSG00000227308	1
	ENSG00000225194	1								ENSG00000227195	1
	ENSG00000225092	1								ENSG00000227107	1
	ENSG00000224635	1								ENSG00000226798	1
	ENSG00000224609	1								ENSG00000226784	1
	ENSG00000224216	1								ENSG00000226647	1
	ENSG00000224063	1								ENSG00000226149	1
	ENSG00000223949	1								ENSG00000225721	1
	ENSG00000223901	1								ENSG00000225506	1
	ENSG00000223806	1								ENSG00000225434	1
	ENSG00000223393	1								ENSG00000225194	1
	ENSG00000218537	1								ENSG00000224846	1
	ENSG00000218018	1								ENSG00000224812	1
	ENSG00000215912	1								ENSG00000223811	1
	ENSG00000215595	1								ENSG00000223631	1
	ENSG00000215529	1								ENSG00000223510	1
	ENSG00000215483	1								ENSG00000221953	1
	ENSG00000214894	1								ENSG00000221843	1
	ENSG00000214546	1								ENSG00000221819	1
	ENSG00000214360	1								ENSG00000215529	1
	ENSG00000214300	1								ENSG00000213204	1
	ENSG00000214216	1								ENSG00000213079	1
	ENSG00000214145	1								ENSG00000206129	1
	ENSG00000213963	1								ENSG00000205693	1
	ENSG00000213079	1								ENSG00000205683	1
	ENSG00000212978	1								ENSG00000204610	1
	ENSG00000211448	1								ENSG00000204538	1
	ENSG00000206077	1								ENSG00000204283	1
	ENSG00000206075	1								ENSG00000204183	1
	ENSG00000205978	1								ENSG00000203857	1
	ENSG00000205922	1								ENSG00000203697	1
	ENSG00000205890	1								ENSG00000198848	1
	ENSG00000205784	1								ENSG00000198842	1
	ENSG00000205622	1								ENSG00000198720	1
	ENSG00000205502	1								ENSG00000198538	1
	ENSG00000205126	1								ENSG00000198336	1
	ENSG00000204929	1								ENSG00000198315	1
	ENSG00000204706	1								ENSG00000198185	1
	ENSG00000203943	1								ENSG00000197245	1
	ENSG00000203883	1								ENSG00000197177	1
	ENSG00000203734	1								ENSG00000196993	1
	ENSG00000198885	1								ENSG00000196826	1
	ENSG00000198785	1								ENSG00000196660	1
	ENSG00000198771	1								ENSG00000196482	1
	ENSG00000198535	1								ENSG00000196289	1
	ENSG00000198010	1								ENSG00000196188	1
	ENSG00000197768	1								ENSG00000189431	1
	ENSG00000197301	1								ENSG00000188958	1
	ENSG00000196862	1								ENSG00000188937	1
	ENSG00000196502	1								ENSG00000188897	1
	ENSG00000196363	1								ENSG00000188761	1
	ENSG00000196218	1								ENSG00000188660	1
	ENSG00000189233	1								ENSG00000188501	1
	ENSG00000188761	1								ENSG00000188467	1
	ENSG00000188738	1								ENSG00000188338	1
	ENSG00000188660	1								ENSG00000188162	1
	ENSG00000188501	1								ENSG00000188000	1
	ENSG00000188487	1								ENSG00000187944	1
	ENSG00000188152	1								ENSG00000187862	1
	ENSG00000188133	1								ENSG00000187559	1
	ENSG00000187144	1								ENSG00000187474	1
	ENSG00000186973	1								ENSG00000186510	1
	ENSG00000186952	1								ENSG00000186453	1
	ENSG00000186912	1								ENSG00000186047	1
	ENSG00000186818	1								ENSG00000185873	1
	ENSG00000186496	1								ENSG00000185614	1
	ENSG00000186453	1								ENSG00000185565	1
	ENSG00000186132	1								ENSG00000185278	1
	ENSG00000184731	1								ENSG00000185203	1
	ENSG00000184374	1								ENSG00000185046	1
	ENSG00000184156	1								ENSG00000184984	1
	ENSG00000183778	1								ENSG00000184659	1
	ENSG00000183475	1								ENSG00000184560	1
	ENSG00000183308	1								ENSG00000184271	1
	ENSG00000183307	1								ENSG00000184224	1
	ENSG00000183196	1								ENSG00000184156	1
	ENSG00000183091	1								ENSG00000183762	1
	ENSG00000182511	1								ENSG00000183668	1
	ENSG00000182393	1								ENSG00000183562	1
	ENSG00000182366	1								ENSG00000183535	1
	ENSG00000181418	1								ENSG00000183439	1
	ENSG00000180938	1								ENSG00000183423	1
	ENSG00000180815	1								ENSG00000183251	1
	ENSG00000180739	1								ENSG00000183230	1
	ENSG00000180185	1								ENSG00000182676	1
	ENSG00000179388	1								ENSG00000182393	1
	ENSG00000177994	1								ENSG00000182379	1
	ENSG00000177558	1								ENSG00000181449	1
	ENSG00000176988	1								ENSG00000181418	1
	ENSG00000176928	1								ENSG00000180539	1
	ENSG00000176293	1								ENSG00000180357	1
	ENSG00000175697	1								ENSG00000180316	1
	ENSG00000175189	1								ENSG00000180287	1
	ENSG00000174898	1								ENSG00000180139	1
	ENSG00000174514	1								ENSG00000180008	1
	ENSG00000174498	1								ENSG00000179935	1
	ENSG00000173545	1								ENSG00000179673	1
	ENSG00000173253	1								ENSG00000178997	1
	ENSG00000173237	1								ENSG00000178773	1
	ENSG00000173080	1								ENSG00000178597	1
	ENSG00000172789	1								ENSG00000178568	1
	ENSG00000172000	1								ENSG00000177788	1
	ENSG00000171931	1								ENSG00000177757	1
	ENSG00000171916	1								ENSG00000177483	1
	ENSG00000171219	1								ENSG00000177238	1
	ENSG00000171044	1								ENSG00000176533	1
	ENSG00000171004	1								ENSG00000176076	1
	ENSG00000170209	1								ENSG00000175707	1
	ENSG00000169760	1								ENSG00000175352	1
	ENSG00000169752	1								ENSG00000174945	1
	ENSG00000169427	1								ENSG00000174776	1
	ENSG00000168329	1								ENSG00000174498	1
	ENSG00000168065	1								ENSG00000173702	1
	ENSG00000167962	1								ENSG00000173567	1
	ENSG00000167941	1								ENSG00000173557	1
	ENSG00000167920	1								ENSG00000173545	1
	ENSG00000167799	1								ENSG00000173237	1
	ENSG00000167785	1								ENSG00000173157	1
	ENSG00000167733	1								ENSG00000171773	1
	ENSG00000167711	1								ENSG00000171502	1
	ENSG00000167676	1								ENSG00000171476	1
	ENSG00000167664	1								ENSG00000171469	1
	ENSG00000167642	1								ENSG00000171243	1
	ENSG00000167604	1								ENSG00000171227	1
	ENSG00000167468	1								ENSG00000171161	1
	ENSG00000167461	1								ENSG00000170748	1
	ENSG00000167384	1								ENSG00000170523	1
	ENSG00000167323	1								ENSG00000170454	1
	ENSG00000167216	1								ENSG00000170364	1
	ENSG00000167136	1								ENSG00000170276	1
	ENSG00000167046	1								ENSG00000170178	1
	ENSG00000167004	1								ENSG00000170074	1
	ENSG00000166797	1								ENSG00000170044	1
	ENSG00000166741	1								ENSG00000169621	1
	ENSG00000166598	1								ENSG00000169551	1
	ENSG00000166444	1								ENSG00000169508	1
	ENSG00000166441	1								ENSG00000169427	1
	ENSG00000166359	1								ENSG00000169194	1
	ENSG00000166349	1								ENSG00000169071	1
	ENSG00000166311	1								ENSG00000168454	1
	ENSG00000166275	1								ENSG00000168412	1
	ENSG00000166266	1								ENSG00000168280	1
	ENSG00000166262	1								ENSG00000168060	1
	ENSG00000166173	1								ENSG00000167723	1
	ENSG00000166165	1								ENSG00000167701	1
	ENSG00000166145	1								ENSG00000167670	1
	ENSG00000166130	1								ENSG00000167645	1
	ENSG00000166073	1								ENSG00000167619	1
	ENSG00000166035	1								ENSG00000167535	1
	ENSG00000166024	1								ENSG00000167487	1
	ENSG00000166002	1								ENSG00000167380	1
	ENSG00000165905	1								ENSG00000167207	1
	ENSG00000165898	1								ENSG00000167178	1
	ENSG00000165806	1								ENSG00000167080	1
	ENSG00000165804	1								ENSG00000166925	1
	ENSG00000165757	1								ENSG00000166923	1
	ENSG00000165699	1								ENSG00000166917	1
	ENSG00000165671	1								ENSG00000166889	1
	ENSG00000165669	1								ENSG00000166856	1
	ENSG00000165629	1								ENSG00000166847	1
	ENSG00000165591	1								ENSG00000166839	1
	ENSG00000165511	1								ENSG00000166833	1
	ENSG00000165495	1								ENSG00000166825	1
	ENSG00000165449	1								ENSG00000166780	1
	ENSG00000165392	1								ENSG00000166770	1
	ENSG00000165312	1								ENSG00000166681	1
	ENSG00000165300	1								ENSG00000166596	1
	ENSG00000165264	1								ENSG00000166562	1
	ENSG00000165175	1								ENSG00000166557	1
	ENSG00000165140	1								ENSG00000166532	1
	ENSG00000165124	1								ENSG00000166479	1
	ENSG00000165102	1								ENSG00000166454	1
	ENSG00000165084	1								ENSG00000166444	1
	ENSG00000165071	1								ENSG00000166435	1
	ENSG00000165006	1								ENSG00000166377	1
	ENSG00000164924	1								ENSG00000166262	1
	ENSG00000164877	1								ENSG00000166257	1
	ENSG00000164764	1								ENSG00000166206	1
	ENSG00000164707	1								ENSG00000166170	1
	ENSG00000164683	1								ENSG00000166167	1
	ENSG00000164587	1								ENSG00000166145	1
	ENSG00000164543	1								ENSG00000166073	1
	ENSG00000164338	1								ENSG00000166068	1
	ENSG00000164291	1								ENSG00000165985	1
	ENSG00000164266	1								ENSG00000165983	1
	ENSG00000164252	1								ENSG00000165948	1
	ENSG00000164220	1								ENSG00000165929	1
	ENSG00000164172	1								ENSG00000165891	1
	ENSG00000164168	1								ENSG00000165886	1
	ENSG00000164164	1								ENSG00000165837	1
	ENSG00000164151	1								ENSG00000165792	1
	ENSG00000164118	1								ENSG00000165731	1
	ENSG00000164116	1								ENSG00000165702	1
	ENSG00000164081	1								ENSG00000165698	1
	ENSG00000163931	1								ENSG00000165678	1
	ENSG00000163923	1								ENSG00000165633	1
	ENSG00000163918	1								ENSG00000165632	1
	ENSG00000163879	1								ENSG00000165617	1
	ENSG00000163864	1								ENSG00000165507	1
	ENSG00000163848	1								ENSG00000165495	1
	ENSG00000163810	1								ENSG00000165478	1
	ENSG00000163807	1								ENSG00000165449	1
	ENSG00000163710	1								ENSG00000165410	1
	ENSG00000163684	1								ENSG00000165406	1
	ENSG00000163661	1								ENSG00000165359	1
	ENSG00000163655	1								ENSG00000165355	1
	ENSG00000163637	1								ENSG00000165304	1
	ENSG00000163633	1								ENSG00000165282	1
	ENSG00000163623	1								ENSG00000165233	1
	ENSG00000163617	1								ENSG00000165169	1
	ENSG00000163565	1								ENSG00000165125	1
	ENSG00000163374	1								ENSG00000165097	1
	ENSG00000163171	1								ENSG00000165060	1
	ENSG00000163170	1								ENSG00000165029	1
	ENSG00000163157	1								ENSG00000164989	1
	ENSG00000163132	1								ENSG00000164967	1
	ENSG00000163093	1								ENSG00000164961	1
	ENSG00000163053	1								ENSG00000164938	1
	ENSG00000163029	1								ENSG00000164929	1
	ENSG00000162851	1								ENSG00000164741	1
	ENSG00000162849	1								ENSG00000164733	1
	ENSG00000162819	1								ENSG00000164715	1
	ENSG00000162779	1								ENSG00000164694	1
	ENSG00000162695	1								ENSG00000164691	1
	ENSG00000162643	1								ENSG00000164684	1
	ENSG00000162639	1								ENSG00000164675	1
	ENSG00000162600	1								ENSG00000164649	1
	ENSG00000162599	1								ENSG00000164621	1
	ENSG00000162591	1								ENSG00000164619	1
	ENSG00000162521	1								ENSG00000164587	1
	ENSG00000162510	1								ENSG00000164543	1
	ENSG00000162433	1								ENSG00000164484	1
	ENSG00000162408	1								ENSG00000164466	1
	ENSG00000162341	1								ENSG00000164402	1
	ENSG00000162300	1								ENSG00000164385	1
	ENSG00000162267	1								ENSG00000164292	1
	ENSG00000162227	1								ENSG00000164253	1
	ENSG00000162194	1								ENSG00000164236	1
	ENSG00000162073	1								ENSG00000164188	1
	ENSG00000162069	1								ENSG00000164187	1
	ENSG00000161970	1								ENSG00000164151	1
	ENSG00000161533	1								ENSG00000164142	1
	ENSG00000161395	1								ENSG00000164136	1
	ENSG00000161281	1								ENSG00000164082	1
	ENSG00000161267	1								ENSG00000164081	1
	ENSG00000161180	1								ENSG00000164080	1
	ENSG00000161091	1								ENSG00000164061	1
	ENSG00000160973	1								ENSG00000163975	1
	ENSG00000160951	1								ENSG00000163956	1
	ENSG00000160678	1								ENSG00000163945	1
	ENSG00000160602	1								ENSG00000163904	1
	ENSG00000160584	1								ENSG00000163815	1
	ENSG00000160439	1								ENSG00000163811	1
	ENSG00000160410	1								ENSG00000163798	1
	ENSG00000160360	1								ENSG00000163794	1
	ENSG00000160318	1								ENSG00000163661	1
	ENSG00000160294	1								ENSG00000163565	1
	ENSG00000160285	1								ENSG00000163539	1
	ENSG00000160221	1								ENSG00000163510	1
	ENSG00000160194	1								ENSG00000163479	1
	ENSG00000159873	1								ENSG00000163463	1
	ENSG00000159842	1								ENSG00000163430	1
	ENSG00000159840	1								ENSG00000163428	1
	ENSG00000159217	1								ENSG00000163399	1
	ENSG00000158856	1								ENSG00000163354	1
	ENSG00000158850	1								ENSG00000163349	1
	ENSG00000158805	1								ENSG00000163320	1
	ENSG00000158769	1								ENSG00000163293	1
	ENSG00000158748	1								ENSG00000163286	1
	ENSG00000158555	1								ENSG00000163273	1
	ENSG00000158473	1								ENSG00000163235	1
	ENSG00000158321	1								ENSG00000163219	1
	ENSG00000158290	1								ENSG00000163162	1
	ENSG00000158169	1								ENSG00000163156	1
	ENSG00000158156	1								ENSG00000163155	1
	ENSG00000158092	1								ENSG00000163154	1
	ENSG00000158006	1								ENSG00000163092	1
	ENSG00000157870	1								ENSG00000163064	1
	ENSG00000157869	1								ENSG00000163040	1
	ENSG00000157782	1								ENSG00000163017	1
	ENSG00000157766	1								ENSG00000162885	1
	ENSG00000157657	1								ENSG00000162852	1
	ENSG00000157578	1								ENSG00000162775	1
	ENSG00000157551	1								ENSG00000162769	1
	ENSG00000157388	1								ENSG00000162753	1
	ENSG00000157240	1								ENSG00000162722	1
	ENSG00000157211	1								ENSG00000162706	1
	ENSG00000157111	1								ENSG00000162458	1
	ENSG00000157107	1								ENSG00000162433	1
	ENSG00000157064	1								ENSG00000162415	1
	ENSG00000156990	1								ENSG00000162409	1
	ENSG00000156959	1								ENSG00000162390	1
	ENSG00000156869	1								ENSG00000162383	1
	ENSG00000156804	1								ENSG00000162300	1
	ENSG00000156709	1								ENSG00000162298	1
	ENSG00000156697	1								ENSG00000162244	1
	ENSG00000156574	1								ENSG00000162040	1
	ENSG00000156504	1								ENSG00000161970	1
	ENSG00000156453	1								ENSG00000161958	1
	ENSG00000156384	1								ENSG00000161847	1
	ENSG00000156256	1								ENSG00000161798	1
	ENSG00000156140	1								ENSG00000161671	1
	ENSG00000156136	1								ENSG00000161653	1
	ENSG00000156049	1								ENSG00000161594	1
	ENSG00000155366	1								ENSG00000161381	1
	ENSG00000155329	1								ENSG00000161217	1
	ENSG00000155307	1								ENSG00000161021	1
	ENSG00000155090	1								ENSG00000160991	1
	ENSG00000155034	1								ENSG00000160953	1
	ENSG00000155026	1								ENSG00000160932	1
	ENSG00000154978	1								ENSG00000160886	1
	ENSG00000154957	1								ENSG00000160867	1
	ENSG00000154845	1								ENSG00000160808	1
	ENSG00000154723	1								ENSG00000160714	1
	ENSG00000154710	1								ENSG00000160703	1
	ENSG00000154640	1								ENSG00000160688	1
	ENSG00000154582	1								ENSG00000160633	1
	ENSG00000154429	1								ENSG00000160551	1
	ENSG00000154265	1								ENSG00000160360	1
	ENSG00000154262	1								ENSG00000160233	1
	ENSG00000154165	1								ENSG00000160213	1
	ENSG00000153993	1								ENSG00000160211	1
	ENSG00000153975	1								ENSG00000160208	1
	ENSG00000153902	1								ENSG00000160201	1
	ENSG00000153885	1								ENSG00000160179	1
	ENSG00000153879	1								ENSG00000160097	1
	ENSG00000153774	1								ENSG00000160075	1
	ENSG00000153391	1								ENSG00000160072	1
	ENSG00000153339	1								ENSG00000159958	1
	ENSG00000153187	1								ENSG00000159842	1
	ENSG00000152926	1								ENSG00000159399	1
	ENSG00000152292	1								ENSG00000159388	1
	ENSG00000152270	1								ENSG00000159335	1
	ENSG00000152217	1								ENSG00000159307	1
	ENSG00000152154	1								ENSG00000159199	1
	ENSG00000152092	1								ENSG00000159167	1
	ENSG00000151883	1								ENSG00000159128	1
	ENSG00000151748	1								ENSG00000158825	1
	ENSG00000151729	1								ENSG00000158769	1
	ENSG00000151725	1								ENSG00000158691	1
	ENSG00000151498	1								ENSG00000158636	1
	ENSG00000151468	1								ENSG00000158457	1
	ENSG00000151465	1								ENSG00000158352	1
	ENSG00000151376	1								ENSG00000158270	1
	ENSG00000151364	1								ENSG00000158220	1
	ENSG00000151338	1								ENSG00000158122	1
	ENSG00000151151	1								ENSG00000158113	1
	ENSG00000151148	1								ENSG00000158019	1
	ENSG00000151131	1								ENSG00000158006	1
	ENSG00000151062	1								ENSG00000157881	1
	ENSG00000151025	1								ENSG00000157765	1
	ENSG00000151014	1								ENSG00000157654	1
	ENSG00000150990	1								ENSG00000157350	1
	ENSG00000150779	1								ENSG00000157152	1
	ENSG00000150768	1								ENSG00000157110	1
	ENSG00000150756	1								ENSG00000157093	1
	ENSG00000150628	1								ENSG00000156983	1
	ENSG00000150627	1								ENSG00000156976	1
	ENSG00000150556	1								ENSG00000156873	1
	ENSG00000150455	1								ENSG00000156860	1
	ENSG00000150093	1								ENSG00000156831	1
	ENSG00000149970	1								ENSG00000156709	1
	ENSG00000149930	1								ENSG00000156671	1
	ENSG00000149646	1								ENSG00000156475	1
	ENSG00000149633	1								ENSG00000156466	1
	ENSG00000149488	1								ENSG00000156414	1
	ENSG00000149262	1								ENSG00000156413	1
	ENSG00000149257	1								ENSG00000156298	1
	ENSG00000149201	1								ENSG00000156269	1
	ENSG00000148848	1								ENSG00000156162	1
	ENSG00000148634	1								ENSG00000156140	1
	ENSG00000148516	1								ENSG00000156097	1
	ENSG00000148481	1								ENSG00000156030	1
	ENSG00000148408	1								ENSG00000155966	1
	ENSG00000148399	1								ENSG00000155893	1
	ENSG00000148357	1								ENSG00000155850	1
	ENSG00000148300	1								ENSG00000155622	1
	ENSG00000148180	1								ENSG00000155621	1
	ENSG00000148154	1								ENSG00000155307	1
	ENSG00000147996	1								ENSG00000155265	1
	ENSG00000147862	1								ENSG00000155254	1
	ENSG00000147679	1								ENSG00000155252	1
	ENSG00000147669	1								ENSG00000155096	1
	ENSG00000147592	1								ENSG00000155011	1
	ENSG00000147548	1								ENSG00000154760	1
	ENSG00000147535	1								ENSG00000154736	1
	ENSG00000147509	1								ENSG00000154734	1
	ENSG00000147324	1								ENSG00000154556	1
	ENSG00000147231	1								ENSG00000154451	1
	ENSG00000147206	1								ENSG00000154305	1
	ENSG00000147164	1								ENSG00000154188	1
	ENSG00000147119	1								ENSG00000154079	1
	ENSG00000147041	1								ENSG00000153993	1
	ENSG00000147036	1								ENSG00000153989	1
	ENSG00000147027	1								ENSG00000153885	1
	ENSG00000146859	1								ENSG00000153814	1
	ENSG00000146834	1								ENSG00000153560	1
	ENSG00000146802	1								ENSG00000153551	1
	ENSG00000146678	1								ENSG00000153406	1
	ENSG00000146576	1								ENSG00000153404	1
	ENSG00000146574	1								ENSG00000153391	1
	ENSG00000146469	1								ENSG00000153363	1
	ENSG00000146374	1								ENSG00000153317	1
	ENSG00000146243	1								ENSG00000153292	1
	ENSG00000146223	1								ENSG00000153291	1
	ENSG00000146221	1								ENSG00000153233	1
	ENSG00000146205	1								ENSG00000152822	1
	ENSG00000146112	1								ENSG00000152795	1
	ENSG00000146013	1								ENSG00000152763	1
	ENSG00000145901	1								ENSG00000152558	1
	ENSG00000145882	1								ENSG00000152520	1
	ENSG00000145860	1								ENSG00000152413	1
	ENSG00000145741	1								ENSG00000152359	1
	ENSG00000145708	1								ENSG00000152348	1
	ENSG00000145685	1								ENSG00000152291	1
	ENSG00000145506	1								ENSG00000152137	1
	ENSG00000145431	1								ENSG00000151882	1
	ENSG00000145425	1								ENSG00000151650	1
	ENSG00000145423	1								ENSG00000151500	1
	ENSG00000145337	1								ENSG00000151332	1
	ENSG00000145283	1								ENSG00000151327	1
	ENSG00000145244	1								ENSG00000151322	1
	ENSG00000145242	1								ENSG00000151151	1
	ENSG00000145041	1								ENSG00000151117	1
	ENSG00000145022	1								ENSG00000151062	1
	ENSG00000144891	1								ENSG00000151014	1
	ENSG00000144810	1								ENSG00000150977	1
	ENSG00000144744	1								ENSG00000150961	1
	ENSG00000144736	1								ENSG00000150779	1
	ENSG00000144674	1								ENSG00000150687	1
	ENSG00000144648	1								ENSG00000150527	1
	ENSG00000144596	1								ENSG00000150471	1
	ENSG00000144591	1								ENSG00000150457	1
	ENSG00000144566	1								ENSG00000149972	1
	ENSG00000144559	1								ENSG00000149970	1
	ENSG00000144535	1								ENSG00000149927	1
	ENSG00000144504	1								ENSG00000149657	1
	ENSG00000144481	1								ENSG00000149633	1
	ENSG00000144460	1								ENSG00000149609	1
	ENSG00000144401	1								ENSG00000149499	1
	ENSG00000144354	1								ENSG00000149488	1
	ENSG00000144227	1								ENSG00000149428	1
	ENSG00000144224	1								ENSG00000149357	1
	ENSG00000144199	1								ENSG00000149294	1
	ENSG00000144152	1								ENSG00000149273	1
	ENSG00000144115	1								ENSG00000149089	1
	ENSG00000144061	1								ENSG00000148925	1
	ENSG00000143995	1								ENSG00000148841	1
	ENSG00000143977	1								ENSG00000148795	1
	ENSG00000143921	1								ENSG00000148660	1
	ENSG00000143882	1								ENSG00000148606	1
	ENSG00000143842	1								ENSG00000148498	1
	ENSG00000143819	1								ENSG00000148488	1
	ENSG00000143742	1								ENSG00000148483	1
	ENSG00000143702	1								ENSG00000148429	1
	ENSG00000143630	1								ENSG00000148346	1
	ENSG00000143603	1								ENSG00000148337	1
	ENSG00000143578	1								ENSG00000148297	1
	ENSG00000143556	1								ENSG00000148288	1
	ENSG00000143554	1								ENSG00000148218	1
	ENSG00000143494	1								ENSG00000148180	1
	ENSG00000143418	1								ENSG00000148175	1
	ENSG00000143382	1								ENSG00000148120	1
	ENSG00000143375	1								ENSG00000147883	1
	ENSG00000143333	1								ENSG00000147852	1
	ENSG00000143322	1								ENSG00000147684	1
	ENSG00000143257	1								ENSG00000147606	1
	ENSG00000143207	1								ENSG00000147573	1
	ENSG00000143194	1								ENSG00000147485	1
	ENSG00000143158	1								ENSG00000147231	1
	ENSG00000143036	1								ENSG00000147206	1
	ENSG00000142937	1								ENSG00000147130	1
	ENSG00000142871	1								ENSG00000147041	1
	ENSG00000142864	1								ENSG00000147036	1
	ENSG00000142798	1								ENSG00000146963	1
	ENSG00000142733	1								ENSG00000146674	1
	ENSG00000142661	1								ENSG00000146587	1
	ENSG00000142552	1								ENSG00000146530	1
	ENSG00000142178	1								ENSG00000146477	1
	ENSG00000142173	1								ENSG00000146469	1
	ENSG00000142166	1								ENSG00000146278	1
	ENSG00000142039	1								ENSG00000146247	1
	ENSG00000141971	1								ENSG00000146223	1
	ENSG00000141959	1								ENSG00000146197	1
	ENSG00000141858	1								ENSG00000146038	1
	ENSG00000141759	1								ENSG00000146007	1
	ENSG00000141696	1								ENSG00000145934	1
	ENSG00000141646	1								ENSG00000145833	1
	ENSG00000141568	1								ENSG00000145725	1
	ENSG00000141564	1								ENSG00000145555	1
	ENSG00000141542	1								ENSG00000145354	1
	ENSG00000141497	1								ENSG00000145147	1
	ENSG00000141458	1								ENSG00000145087	1
	ENSG00000141429	1								ENSG00000144959	1
	ENSG00000141428	1								ENSG00000144810	1
	ENSG00000141337	1								ENSG00000144791	1
	ENSG00000141098	1								ENSG00000144749	1
	ENSG00000141002	1								ENSG00000144671	1
	ENSG00000140987	1								ENSG00000144504	1
	ENSG00000140986	1								ENSG00000144426	1
	ENSG00000140983	1								ENSG00000144407	1
	ENSG00000140945	1								ENSG00000144369	1
	ENSG00000140931	1								ENSG00000144230	1
	ENSG00000140848	1								ENSG00000144161	1
	ENSG00000140835	1								ENSG00000144118	1
	ENSG00000140829	1								ENSG00000144115	1
	ENSG00000140750	1								ENSG00000144028	1
	ENSG00000140694	1								ENSG00000144026	1
	ENSG00000140545	1								ENSG00000143882	1
	ENSG00000140403	1								ENSG00000143816	1
	ENSG00000140365	1								ENSG00000143797	1
	ENSG00000140263	1								ENSG00000143771	1
	ENSG00000140262	1								ENSG00000143669	1
	ENSG00000140259	1								ENSG00000143575	1
	ENSG00000140009	1								ENSG00000143549	1
	ENSG00000139998	1								ENSG00000143545	1
	ENSG00000139988	1								ENSG00000143514	1
	ENSG00000139946	1								ENSG00000143512	1
	ENSG00000139842	1								ENSG00000143436	1
	ENSG00000139793	1								ENSG00000143409	1
	ENSG00000139722	1								ENSG00000143374	1
	ENSG00000139697	1								ENSG00000143369	1
	ENSG00000139684	1								ENSG00000143333	1
	ENSG00000139625	1								ENSG00000143315	1
	ENSG00000139620	1								ENSG00000143256	1
	ENSG00000139613	1								ENSG00000143195	1
	ENSG00000139540	1								ENSG00000142961	1
	ENSG00000139508	1								ENSG00000142949	1
	ENSG00000139438	1								ENSG00000142920	1
	ENSG00000139350	1								ENSG00000142856	1
	ENSG00000139291	1								ENSG00000142687	1
	ENSG00000139218	1								ENSG00000142655	1
	ENSG00000139211	1								ENSG00000142619	1
	ENSG00000139200	1								ENSG00000142530	1
	ENSG00000138772	1								ENSG00000142459	1
	ENSG00000138768	1								ENSG00000142453	1
	ENSG00000138764	1								ENSG00000142327	1
	ENSG00000138738	1								ENSG00000142227	1
	ENSG00000138686	1								ENSG00000142173	1
	ENSG00000138650	1								ENSG00000142166	1
	ENSG00000138646	1								ENSG00000142149	1
	ENSG00000138629	1								ENSG00000142089	1
	ENSG00000138592	1								ENSG00000141956	1
	ENSG00000138413	1								ENSG00000141756	1
	ENSG00000138400	1								ENSG00000141665	1
	ENSG00000138382	1								ENSG00000141644	1
	ENSG00000138303	1								ENSG00000141570	1
	ENSG00000138231	1								ENSG00000141522	1
	ENSG00000138193	1								ENSG00000141452	1
	ENSG00000138138	1								ENSG00000141446	1
	ENSG00000138111	1								ENSG00000141441	1
	ENSG00000138081	1								ENSG00000141380	1
	ENSG00000138074	1								ENSG00000141349	1
	ENSG00000138073	1								ENSG00000141052	1
	ENSG00000137959	1								ENSG00000141012	1
	ENSG00000137947	1								ENSG00000140848	1
	ENSG00000137880	1								ENSG00000140750	1
	ENSG00000137878	1								ENSG00000140678	1
	ENSG00000137871	1								ENSG00000140600	1
	ENSG00000137843	1								ENSG00000140577	1
	ENSG00000137831	1								ENSG00000140553	1
	ENSG00000137824	1								ENSG00000140545	1
	ENSG00000137807	1								ENSG00000140543	1
	ENSG00000137801	1								ENSG00000140538	1
	ENSG00000137752	1								ENSG00000140511	1
	ENSG00000137563	1								ENSG00000140382	1
	ENSG00000137561	1								ENSG00000140299	1
	ENSG00000137558	1								ENSG00000140280	1
	ENSG00000137501	1								ENSG00000140092	1
	ENSG00000137500	1								ENSG00000140043	1
	ENSG00000137449	1								ENSG00000140022	1
	ENSG00000137409	1								ENSG00000139914	1
	ENSG00000137338	1								ENSG00000139714	1
	ENSG00000137310	1								ENSG00000139645	1
	ENSG00000137288	1								ENSG00000139631	1
	ENSG00000137267	1								ENSG00000139567	1
	ENSG00000137266	1								ENSG00000139547	1
	ENSG00000137200	1								ENSG00000139517	1
	ENSG00000137193	1								ENSG00000139514	1
	ENSG00000137177	1								ENSG00000139433	1
	ENSG00000137133	1								ENSG00000139351	1
	ENSG00000137106	1								ENSG00000139343	1
	ENSG00000137094	1								ENSG00000139289	1
	ENSG00000137054	1								ENSG00000139220	1
	ENSG00000136997	1								ENSG00000139209	1
	ENSG00000136950	1								ENSG00000139194	1
	ENSG00000136888	1								ENSG00000139193	1
	ENSG00000136872	1								ENSG00000138944	1
	ENSG00000136866	1								ENSG00000138829	1
	ENSG00000136802	1								ENSG00000138814	1
	ENSG00000136758	1								ENSG00000138794	1
	ENSG00000136731	1								ENSG00000138780	1
	ENSG00000136717	1								ENSG00000138768	1
	ENSG00000136371	1								ENSG00000138686	1
	ENSG00000136295	1								ENSG00000138685	1
	ENSG00000136267	1								ENSG00000138675	1
	ENSG00000136240	1								ENSG00000138670	1
	ENSG00000136197	1								ENSG00000138669	1
	ENSG00000136167	1								ENSG00000138639	1
	ENSG00000136146	1								ENSG00000138606	1
	ENSG00000136098	1								ENSG00000138593	1
	ENSG00000135973	1								ENSG00000138592	1
	ENSG00000135968	1								ENSG00000138449	1
	ENSG00000135953	1								ENSG00000138434	1
	ENSG00000135925	1								ENSG00000138433	1
	ENSG00000135916	1								ENSG00000138380	1
	ENSG00000135778	1								ENSG00000138363	1
	ENSG00000135736	1								ENSG00000138316	1
	ENSG00000135720	1								ENSG00000138231	1
	ENSG00000135637	1								ENSG00000138080	1
	ENSG00000135632	1								ENSG00000138035	1
	ENSG00000135596	1								ENSG00000138032	1
	ENSG00000135577	1								ENSG00000137975	1
	ENSG00000135537	1								ENSG00000137968	1
	ENSG00000135525	1								ENSG00000137965	1
	ENSG00000135506	1								ENSG00000137860	1
	ENSG00000135503	1								ENSG00000137845	1
	ENSG00000135486	1								ENSG00000137834	1
	ENSG00000135423	1								ENSG00000137818	1
	ENSG00000135404	1								ENSG00000137731	1
	ENSG00000135392	1								ENSG00000137727	1
	ENSG00000135316	1								ENSG00000137628	1
	ENSG00000135299	1								ENSG00000137558	1
	ENSG00000135269	1								ENSG00000137509	1
	ENSG00000135164	1								ENSG00000137491	1
	ENSG00000135097	1								ENSG00000137486	1
	ENSG00000135069	1								ENSG00000137409	1
	ENSG00000134987	1								ENSG00000137225	1
	ENSG00000134962	1								ENSG00000137203	1
	ENSG00000134954	1								ENSG00000137161	1
	ENSG00000134901	1								ENSG00000137133	1
	ENSG00000134873	1								ENSG00000136942	1
	ENSG00000134871	1								ENSG00000136918	1
	ENSG00000134802	1								ENSG00000136908	1
	ENSG00000134775	1								ENSG00000136897	1
	ENSG00000134759	1								ENSG00000136888	1
	ENSG00000134755	1								ENSG00000136842	1
	ENSG00000134697	1								ENSG00000136830	1
	ENSG00000134644	1								ENSG00000136807	1
	ENSG00000134575	1								ENSG00000136802	1
	ENSG00000134574	1								ENSG00000136754	1
	ENSG00000134551	1								ENSG00000136731	1
	ENSG00000134548	1								ENSG00000136695	1
	ENSG00000134539	1								ENSG00000136504	1
	ENSG00000134533	1								ENSG00000136492	1
	ENSG00000134489	1								ENSG00000136490	1
	ENSG00000134371	1								ENSG00000136448	1
	ENSG00000134369	1								ENSG00000136425	1
	ENSG00000134352	1								ENSG00000136383	1
	ENSG00000134343	1								ENSG00000136327	1
	ENSG00000134326	1								ENSG00000136243	1
	ENSG00000134318	1								ENSG00000136169	1
	ENSG00000134265	1								ENSG00000136152	1
	ENSG00000134245	1								ENSG00000136111	1
	ENSG00000134201	1								ENSG00000136059	1
	ENSG00000134186	1								ENSG00000136052	1
	ENSG00000134030	1								ENSG00000136048	1
	ENSG00000133884	1								ENSG00000135940	1
	ENSG00000133789	1								ENSG00000135900	1
	ENSG00000133706	1								ENSG00000135744	1
	ENSG00000133687	1								ENSG00000135722	1
	ENSG00000133661	1								ENSG00000135677	1
	ENSG00000133639	1								ENSG00000135638	1
	ENSG00000133619	1								ENSG00000135631	1
	ENSG00000133315	1								ENSG00000135617	1
	ENSG00000133275	1								ENSG00000135604	1
	ENSG00000133195	1								ENSG00000135597	1
	ENSG00000133142	1								ENSG00000135547	1
	ENSG00000133131	1								ENSG00000135521	1
	ENSG00000133110	1								ENSG00000135503	1
	ENSG00000133104	1								ENSG00000135436	1
	ENSG00000133083	1								ENSG00000135424	1
	ENSG00000133027	1								ENSG00000135250	1
	ENSG00000132912	1								ENSG00000135218	1
	ENSG00000132879	1								ENSG00000135094	1
	ENSG00000132749	1								ENSG00000134987	1
	ENSG00000132744	1								ENSG00000134955	1
	ENSG00000132670	1								ENSG00000134954	1
	ENSG00000132640	1								ENSG00000134910	1
	ENSG00000132613	1								ENSG00000134824	1
	ENSG00000132563	1								ENSG00000134590	1
	ENSG00000132522	1								ENSG00000134569	1
	ENSG00000132432	1								ENSG00000134533	1
	ENSG00000132406	1								ENSG00000134461	1
	ENSG00000132357	1								ENSG00000134452	1
	ENSG00000132323	1								ENSG00000134352	1
	ENSG00000132294	1								ENSG00000134330	1
	ENSG00000132254	1								ENSG00000134324	1
	ENSG00000132207	1								ENSG00000134256	1
	ENSG00000132196	1								ENSG00000134253	1
	ENSG00000131979	1								ENSG00000134070	1
	ENSG00000131910	1								ENSG00000133943	1
	ENSG00000131779	1								ENSG00000133731	1
	ENSG00000131737	1								ENSG00000133687	1
	ENSG00000131724	1								ENSG00000133657	1
	ENSG00000131634	1								ENSG00000133317	1
	ENSG00000131471	1								ENSG00000133265	1
	ENSG00000131470	1								ENSG00000133216	1
	ENSG00000131398	1								ENSG00000133131	1
	ENSG00000131351	1								ENSG00000133083	1
	ENSG00000131115	1								ENSG00000133069	1
	ENSG00000131094	1								ENSG00000133048	1
	ENSG00000131061	1								ENSG00000132965	1
	ENSG00000131051	1								ENSG00000132680	1
	ENSG00000130943	1								ENSG00000132676	1
	ENSG00000130935	1								ENSG00000132670	1
	ENSG00000130829	1								ENSG00000132669	1
	ENSG00000130822	1								ENSG00000132604	1
	ENSG00000130821	1								ENSG00000132475	1
	ENSG00000130755	1								ENSG00000132470	1
	ENSG00000130684	1								ENSG00000132383	1
	ENSG00000130529	1								ENSG00000132323	1
	ENSG00000130513	1								ENSG00000132321	1
	ENSG00000130477	1								ENSG00000132205	1
	ENSG00000130449	1								ENSG00000132204	1
	ENSG00000130402	1								ENSG00000132196	1
	ENSG00000130349	1								ENSG00000132016	1
	ENSG00000130299	1								ENSG00000132004	1
	ENSG00000130255	1								ENSG00000132000	1
	ENSG00000130208	1								ENSG00000131914	1
	ENSG00000130203	1								ENSG00000131828	1
	ENSG00000130173	1								ENSG00000131778	1
	ENSG00000130147	1								ENSG00000131591	1
	ENSG00000130066	1								ENSG00000131373	1
	ENSG00000129988	1								ENSG00000131269	1
	ENSG00000129910	1								ENSG00000131263	1
	ENSG00000129657	1								ENSG00000131236	1
	ENSG00000129484	1								ENSG00000131203	1
	ENSG00000129474	1								ENSG00000131196	1
	ENSG00000129451	1								ENSG00000131188	1
	ENSG00000129245	1								ENSG00000131115	1
	ENSG00000129116	1								ENSG00000131095	1
	ENSG00000129084	1								ENSG00000131067	1
	ENSG00000128951	1								ENSG00000131016	1
	ENSG00000128918	1								ENSG00000131015	1
	ENSG00000128829	1								ENSG00000130985	1
	ENSG00000128789	1								ENSG00000130962	1
	ENSG00000128708	1								ENSG00000130822	1
	ENSG00000128694	1								ENSG00000130812	1
	ENSG00000128594	1								ENSG00000130810	1
	ENSG00000128578	1								ENSG00000130726	1
	ENSG00000128285	1								ENSG00000130600	1
	ENSG00000128284	1								ENSG00000130592	1
	ENSG00000128191	1								ENSG00000130589	1
	ENSG00000128165	1								ENSG00000130584	1
	ENSG00000128050	1								ENSG00000130545	1
	ENSG00000128045	1								ENSG00000130518	1
	ENSG00000127241	1								ENSG00000130429	1
	ENSG00000127125	1								ENSG00000130348	1
	ENSG00000126878	1								ENSG00000130313	1
	ENSG00000126803	1								ENSG00000130309	1
	ENSG00000126767	1								ENSG00000130300	1
	ENSG00000126653	1								ENSG00000130283	1
	ENSG00000126500	1								ENSG00000130203	1
	ENSG00000126247	1								ENSG00000130177	1
	ENSG00000126246	1								ENSG00000130175	1
	ENSG00000126107	1								ENSG00000130147	1
	ENSG00000125995	1								ENSG00000130052	1
	ENSG00000125967	1								ENSG00000130023	1
	ENSG00000125885	1								ENSG00000129991	1
	ENSG00000125877	1								ENSG00000129910	1
	ENSG00000125821	1								ENSG00000129595	1
	ENSG00000125798	1								ENSG00000129535	1
	ENSG00000125744	1								ENSG00000129521	1
	ENSG00000125657	1								ENSG00000129493	1
	ENSG00000125637	1								ENSG00000129474	1
	ENSG00000125534	1								ENSG00000129451	1
	ENSG00000125531	1								ENSG00000129292	1
	ENSG00000125520	1								ENSG00000128918	1
	ENSG00000125454	1								ENSG00000128908	1
	ENSG00000125450	1								ENSG00000128881	1
	ENSG00000125447	1								ENSG00000128805	1
	ENSG00000125430	1								ENSG00000128714	1
	ENSG00000125409	1								ENSG00000128595	1
	ENSG00000125384	1								ENSG00000128512	1
	ENSG00000125378	1								ENSG00000128510	1
	ENSG00000125354	1								ENSG00000128346	1
	ENSG00000125352	1								ENSG00000128340	1
	ENSG00000125304	1								ENSG00000128311	1
	ENSG00000125285	1								ENSG00000128159	1
	ENSG00000125266	1								ENSG00000127993	1
	ENSG00000125246	1								ENSG00000127946	1
	ENSG00000125166	1								ENSG00000127527	1
	ENSG00000124813	1								ENSG00000127526	1
	ENSG00000124802	1								ENSG00000127511	1
	ENSG00000124788	1								ENSG00000127220	1
	ENSG00000124784	1								ENSG00000127022	1
	ENSG00000124702	1								ENSG00000126947	1
	ENSG00000124615	1								ENSG00000126895	1
	ENSG00000124602	1								ENSG00000126860	1
	ENSG00000124535	1								ENSG00000126561	1
	ENSG00000124459	1								ENSG00000126453	1
	ENSG00000124383	1								ENSG00000126353	1
	ENSG00000124357	1								ENSG00000126262	1
	ENSG00000124299	1								ENSG00000126088	1
	ENSG00000124222	1								ENSG00000125999	1
	ENSG00000124215	1								ENSG00000125970	1
	ENSG00000124155	1								ENSG00000125944	1
	ENSG00000124107	1								ENSG00000125901	1
	ENSG00000124019	1								ENSG00000125877	1
	ENSG00000123983	1								ENSG00000125846	1
	ENSG00000123836	1								ENSG00000125804	1
	ENSG00000123636	1								ENSG00000125726	1
	ENSG00000123572	1								ENSG00000125648	1
	ENSG00000123411	1								ENSG00000125503	1
	ENSG00000123349	1								ENSG00000125356	1
	ENSG00000123064	1								ENSG00000125355	1
	ENSG00000122958	1								ENSG00000125249	1
	ENSG00000122877	1								ENSG00000124875	1
	ENSG00000122756	1								ENSG00000124783	1
	ENSG00000122728	1								ENSG00000124767	1
	ENSG00000122696	1								ENSG00000124749	1
	ENSG00000122641	1								ENSG00000124635	1
	ENSG00000122565	1								ENSG00000124508	1
	ENSG00000122550	1								ENSG00000124383	1
	ENSG00000122406	1								ENSG00000124356	1
	ENSG00000122176	1								ENSG00000124333	1
	ENSG00000121858	1								ENSG00000124299	1
	ENSG00000121774	1								ENSG00000124226	1
	ENSG00000121769	1								ENSG00000124212	1
	ENSG00000121766	1								ENSG00000124140	1
	ENSG00000121350	1								ENSG00000124120	1
	ENSG00000121073	1								ENSG00000123983	1
	ENSG00000120875	1								ENSG00000123737	1
	ENSG00000120798	1								ENSG00000123560	1
	ENSG00000120725	1								ENSG00000123545	1
	ENSG00000120708	1								ENSG00000123342	1
	ENSG00000120686	1								ENSG00000123144	1
	ENSG00000120675	1								ENSG00000123096	1
	ENSG00000120458	1								ENSG00000122970	1
	ENSG00000120334	1								ENSG00000122965	1
	ENSG00000120333	1								ENSG00000122778	1
	ENSG00000120253	1								ENSG00000122756	1
	ENSG00000120159	1								ENSG00000122696	1
	ENSG00000120158	1								ENSG00000122592	1
	ENSG00000119927	1								ENSG00000122512	1
	ENSG00000119899	1								ENSG00000122490	1
	ENSG00000119866	1								ENSG00000122417	1
	ENSG00000119865	1								ENSG00000122367	1
	ENSG00000119862	1								ENSG00000122133	1
	ENSG00000119801	1								ENSG00000122008	1
	ENSG00000119771	1								ENSG00000121892	1
	ENSG00000119729	1								ENSG00000121769	1
	ENSG00000119718	1								ENSG00000121570	1
	ENSG00000119661	1								ENSG00000121270	1
	ENSG00000119632	1								ENSG00000121104	1
	ENSG00000119616	1								ENSG00000121075	1
	ENSG00000119596	1								ENSG00000121068	1
	ENSG00000119574	1								ENSG00000121064	1
	ENSG00000119523	1								ENSG00000121039	1
	ENSG00000119431	1								ENSG00000121005	1
	ENSG00000119414	1								ENSG00000120868	1
	ENSG00000118939	1								ENSG00000120832	1
	ENSG00000118894	1								ENSG00000120738	1
	ENSG00000118816	1								ENSG00000120694	1
	ENSG00000118655	1								ENSG00000120693	1
	ENSG00000118600	1								ENSG00000120669	1
	ENSG00000118564	1								ENSG00000120647	1
	ENSG00000118557	1								ENSG00000120254	1
	ENSG00000118518	1								ENSG00000120215	1
	ENSG00000118515	1								ENSG00000120071	1
	ENSG00000118514	1								ENSG00000119953	1
	ENSG00000118418	1								ENSG00000119917	1
	ENSG00000118276	1								ENSG00000119865	1
	ENSG00000118257	1								ENSG00000119820	1
	ENSG00000118200	1								ENSG00000119771	1
	ENSG00000118197	1								ENSG00000119725	1
	ENSG00000118096	1								ENSG00000119707	1
	ENSG00000117602	1								ENSG00000119574	1
	ENSG00000117586	1								ENSG00000119537	1
	ENSG00000117479	1								ENSG00000119408	1
	ENSG00000117477	1								ENSG00000119403	1
	ENSG00000117400	1								ENSG00000119231	1
	ENSG00000117318	1								ENSG00000119121	1
	ENSG00000117308	1								ENSG00000119013	1
	ENSG00000117266	1								ENSG00000118997	1
	ENSG00000116981	1								ENSG00000118816	1
	ENSG00000116922	1								ENSG00000118705	1
	ENSG00000116906	1								ENSG00000118690	1
	ENSG00000116833	1								ENSG00000118596	1
	ENSG00000116830	1								ENSG00000118526	1
	ENSG00000116809	1								ENSG00000118508	1
	ENSG00000116750	1								ENSG00000118004	1
	ENSG00000116717	1								ENSG00000117983	1
	ENSG00000116698	1								ENSG00000117906	1
	ENSG00000116584	1								ENSG00000117899	1
	ENSG00000116521	1								ENSG00000117676	1
	ENSG00000116251	1								ENSG00000117620	1
	ENSG00000116176	1								ENSG00000117600	1
	ENSG00000116141	1								ENSG00000117595	1
	ENSG00000116095	1								ENSG00000117594	1
	ENSG00000116016	1								ENSG00000117500	1
	ENSG00000115956	1								ENSG00000117480	1
	ENSG00000115896	1								ENSG00000117362	1
	ENSG00000115806	1								ENSG00000117322	1
	ENSG00000115750	1								ENSG00000117298	1
	ENSG00000115677	1								ENSG00000117280	1
	ENSG00000115598	1								ENSG00000117155	1
	ENSG00000115568	1								ENSG00000117151	1
	ENSG00000115561	1								ENSG00000117143	1
	ENSG00000115504	1								ENSG00000117115	1
	ENSG00000115464	1								ENSG00000117069	1
	ENSG00000115446	1								ENSG00000117013	1
	ENSG00000115414	1								ENSG00000116977	1
	ENSG00000115137	1								ENSG00000116857	1
	ENSG00000115107	1								ENSG00000116717	1
	ENSG00000115042	1								ENSG00000116690	1
	ENSG00000114923	1								ENSG00000116688	1
	ENSG00000114859	1								ENSG00000116539	1
	ENSG00000114812	1								ENSG00000116473	1
	ENSG00000114790	1								ENSG00000116459	1
	ENSG00000114784	1								ENSG00000116260	1
	ENSG00000114767	1								ENSG00000116212	1
	ENSG00000114656	1								ENSG00000116183	1
	ENSG00000114650	1								ENSG00000116176	1
	ENSG00000114473	1								ENSG00000116062	1
	ENSG00000114446	1								ENSG00000115970	1
	ENSG00000114391	1								ENSG00000115947	1
	ENSG00000114120	1								ENSG00000115844	1
	ENSG00000114115	1								ENSG00000115657	1
	ENSG00000114107	1								ENSG00000115594	1
	ENSG00000114062	1								ENSG00000115556	1
	ENSG00000113811	1								ENSG00000115540	1
	ENSG00000113810	1								ENSG00000115457	1
	ENSG00000113761	1								ENSG00000115423	1
	ENSG00000113583	1								ENSG00000115419	1
	ENSG00000113580	1								ENSG00000115364	1
	ENSG00000113555	1								ENSG00000115363	1
	ENSG00000113407	1								ENSG00000115325	1
	ENSG00000113391	1								ENSG00000115318	1
	ENSG00000113249	1								ENSG00000115310	1
	ENSG00000113212	1								ENSG00000115307	1
	ENSG00000113209	1								ENSG00000115297	1
	ENSG00000113196	1								ENSG00000115290	1
	ENSG00000113141	1								ENSG00000115267	1
	ENSG00000113048	1								ENSG00000115252	1
	ENSG00000112983	1								ENSG00000115073	1
	ENSG00000112759	1								ENSG00000115053	1
	ENSG00000112679	1								ENSG00000114923	1
	ENSG00000112559	1								ENSG00000114902	1
	ENSG00000112531	1								ENSG00000114841	1
	ENSG00000112486	1								ENSG00000114805	1
	ENSG00000112339	1								ENSG00000114698	1
	ENSG00000112335	1								ENSG00000114670	1
	ENSG00000112308	1								ENSG00000114654	1
	ENSG00000112280	1								ENSG00000114650	1
	ENSG00000112146	1								ENSG00000114631	1
	ENSG00000112130	1								ENSG00000114541	1
	ENSG00000111846	1								ENSG00000114520	1
	ENSG00000111843	1								ENSG00000114473	1
	ENSG00000111790	1								ENSG00000114446	1
	ENSG00000111728	1								ENSG00000114439	1
	ENSG00000111725	1								ENSG00000114115	1
	ENSG00000111678	1								ENSG00000113851	1
	ENSG00000111602	1								ENSG00000113734	1
	ENSG00000111364	1								ENSG00000113716	1
	ENSG00000110900	1								ENSG00000113658	1
	ENSG00000110881	1								ENSG00000113621	1
	ENSG00000110880	1								ENSG00000113594	1
	ENSG00000110811	1								ENSG00000113552	1
	ENSG00000110693	1								ENSG00000113504	1
	ENSG00000110665	1								ENSG00000113448	1
	ENSG00000110651	1								ENSG00000113356	1
	ENSG00000110435	1								ENSG00000113303	1
	ENSG00000110330	1								ENSG00000113302	1
	ENSG00000110218	1								ENSG00000113300	1
	ENSG00000110080	1								ENSG00000113296	1
	ENSG00000110076	1								ENSG00000113272	1
	ENSG00000110011	1								ENSG00000113194	1
	ENSG00000109944	1								ENSG00000113070	1
	ENSG00000109861	1								ENSG00000112984	1
	ENSG00000109787	1								ENSG00000112964	1
	ENSG00000109654	1								ENSG00000112715	1
	ENSG00000109475	1								ENSG00000112658	1
	ENSG00000109163	1								ENSG00000112419	1
	ENSG00000109089	1								ENSG00000112406	1
	ENSG00000109062	1								ENSG00000112339	1
	ENSG00000108984	1								ENSG00000112312	1
	ENSG00000108953	1								ENSG00000112309	1
	ENSG00000108830	1								ENSG00000112306	1
	ENSG00000108639	1								ENSG00000112297	1
	ENSG00000108592	1								ENSG00000112293	1
	ENSG00000108590	1								ENSG00000112282	1
	ENSG00000108561	1								ENSG00000112246	1
	ENSG00000108515	1								ENSG00000112242	1
	ENSG00000108511	1								ENSG00000112139	1
	ENSG00000108433	1								ENSG00000112033	1
	ENSG00000108405	1								ENSG00000111906	1
	ENSG00000108239	1								ENSG00000111863	1
	ENSG00000108100	1								ENSG00000111832	1
	ENSG00000107872	1								ENSG00000111790	1
	ENSG00000107796	1								ENSG00000111729	1
	ENSG00000107719	1								ENSG00000111728	1
	ENSG00000107485	1								ENSG00000111711	1
	ENSG00000107443	1								ENSG00000111653	1
	ENSG00000107438	1								ENSG00000111641	1
	ENSG00000107371	1								ENSG00000111530	1
	ENSG00000107282	1								ENSG00000111412	1
	ENSG00000107185	1								ENSG00000111371	1
	ENSG00000107105	1								ENSG00000111291	1
	ENSG00000107036	1								ENSG00000111252	1
	ENSG00000107021	1								ENSG00000111215	1
	ENSG00000106829	1								ENSG00000111196	1
	ENSG00000106688	1								ENSG00000111142	1
	ENSG00000106638	1								ENSG00000110955	1
	ENSG00000106636	1								ENSG00000110917	1
	ENSG00000106571	1								ENSG00000110811	1
	ENSG00000106546	1								ENSG00000110719	1
	ENSG00000106537	1								ENSG00000110693	1
	ENSG00000106483	1								ENSG00000110330	1
	ENSG00000106479	1								ENSG00000110274	1
	ENSG00000106415	1								ENSG00000110237	1
	ENSG00000106336	1								ENSG00000110169	1
	ENSG00000106333	1								ENSG00000110047	1
	ENSG00000106327	1								ENSG00000109929	1
	ENSG00000106290	1								ENSG00000109927	1
	ENSG00000106263	1								ENSG00000109790	1
	ENSG00000106153	1								ENSG00000109771	1
	ENSG00000106070	1								ENSG00000109736	1
	ENSG00000106025	1								ENSG00000109685	1
	ENSG00000106018	1								ENSG00000109670	1
	ENSG00000106003	1								ENSG00000109667	1
	ENSG00000105939	1								ENSG00000109610	1
	ENSG00000105929	1								ENSG00000109445	1
	ENSG00000105887	1								ENSG00000109101	1
	ENSG00000105835	1								ENSG00000109084	1
	ENSG00000105808	1								ENSG00000109066	1
	ENSG00000105792	1								ENSG00000109047	1
	ENSG00000105672	1								ENSG00000109016	1
	ENSG00000105655	1								ENSG00000108984	1
	ENSG00000105559	1								ENSG00000108883	1
	ENSG00000105549	1								ENSG00000108848	1
	ENSG00000105509	1								ENSG00000108825	1
	ENSG00000105499	1								ENSG00000108771	1
	ENSG00000105443	1								ENSG00000108671	1
	ENSG00000105427	1								ENSG00000108669	1
	ENSG00000105369	1								ENSG00000108654	1
	ENSG00000105270	1								ENSG00000108604	1
	ENSG00000105220	1								ENSG00000108602	1
	ENSG00000105197	1								ENSG00000108578	1
	ENSG00000105193	1								ENSG00000108468	1
	ENSG00000105173	1								ENSG00000108443	1
	ENSG00000105171	1								ENSG00000108395	1
	ENSG00000105058	1								ENSG00000108187	1
	ENSG00000105048	1								ENSG00000108106	1
	ENSG00000104946	1								ENSG00000107960	1
	ENSG00000104904	1								ENSG00000107897	1
	ENSG00000104883	1								ENSG00000107874	1
	ENSG00000104833	1								ENSG00000107864	1
	ENSG00000104818	1								ENSG00000107859	1
	ENSG00000104728	1								ENSG00000107819	1
	ENSG00000104497	1								ENSG00000107789	1
	ENSG00000104432	1								ENSG00000107672	1
	ENSG00000104324	1								ENSG00000107643	1
	ENSG00000104221	1								ENSG00000107614	1
	ENSG00000104133	1								ENSG00000107581	1
	ENSG00000103978	1								ENSG00000107566	1
	ENSG00000103966	1								ENSG00000107438	1
	ENSG00000103740	1								ENSG00000107371	1
	ENSG00000103316	1								ENSG00000107201	1
	ENSG00000103269	1								ENSG00000106692	1
	ENSG00000103266	1								ENSG00000106689	1
	ENSG00000103241	1								ENSG00000106665	1
	ENSG00000103174	1								ENSG00000106636	1
	ENSG00000103126	1								ENSG00000106603	1
	ENSG00000103121	1								ENSG00000106554	1
	ENSG00000103089	1								ENSG00000106479	1
	ENSG00000103067	1								ENSG00000106462	1
	ENSG00000103061	1								ENSG00000106397	1
	ENSG00000103047	1								ENSG00000106366	1
	ENSG00000102931	1								ENSG00000106299	1
	ENSG00000102854	1								ENSG00000106290	1
	ENSG00000102802	1								ENSG00000106236	1
	ENSG00000102760	1								ENSG00000106123	1
	ENSG00000102580	1								ENSG00000106113	1
	ENSG00000102575	1								ENSG00000106105	1
	ENSG00000102466	1								ENSG00000106078	1
	ENSG00000102393	1								ENSG00000106049	1
	ENSG00000102390	1								ENSG00000106012	1
	ENSG00000102230	1								ENSG00000105989	1
[truncated: 335 more rows]
