# Supplementary material for: Network-based exploration of 4-(phenylsulfonyl)morpholine molecules for metastatic triple-negative breast cancer suppression
Source: PLoS Comput Biol. 2026 Mar 31;22(3):e1014132. doi: 10.1371/journal.pcbi.1014132 (PMC13037966; doi:10.1371/journal.pcbi.1014132)
Supplement: S3 Table — For each of the top 10 clusters in DS1 and DS2, this table lists member genes, STRING-identified interacting proteins (PPI; confidence > 0.95), and significantly enriched Gene Ontology (Biological Process) and KEGG pathways (FDR < 0.05). Terms overlapping between DS1 and DS2, and those meeting FDR < 0.00001, are highlighted. Corresponds to Fig 4B-4E. (XLSX) [file pcbi.1014132.s006.xlsx]

## Sheet: S3 Table
Gene Ontology										KEGG pathways
		DS1 (gain)			DS2 (loss)							DS1 (gain)			DS2 (loss)
GO_ID	Description	Genes + PPI	PPI	Genes	Genes + PPI	PPI	Genes	FDR < 1 × 10⁻⁵		KEGG_ID	Description	Genes + PPI	PPI	Genes	Genes + PPI	PPI	Genes	FDR < 1 × 10⁻⁵
GO:0006694	steroid biosynthetic process	1	1	0	1	1	0	1		hsa04110	Cell cycle	1	1	0	1	1	0	1
GO:0006706	steroid catabolic process	1	1	0	1	1	0	1		hsa04015	Rap1 signaling pathway	1	1	0	1	1	0	1
GO:0008202	steroid metabolic process	1	1	0	1	1	0	1		hsa05034	Alcoholism	1	1	0	1	1	0	1
GO:0070371	ERK1 and ERK2 cascade	1	1	0	1	1	0	1		hsa05205	Proteoglycans in cancer	1	1	0	1	1	0	1
GO:0002053	positive regulation of mesenchymal cell proliferation	1	1	0	1	1	0	0		hsa04810	Regulation of actin cytoskeleton	1	1	0	1	1	0	1
GO:0006122	mitochondrial electron transport, ubiquinol to cytochrome c	1	1	0	1	1	0	0		hsa04151	PI3K-Akt signaling pathway	1	1	0	1	1	0	0
GO:0048732	gland development	1	1	0	1	1	0	0		hsa04114	Oocyte meiosis	1	1	0	1	1	0	0
GO:0050900	leukocyte migration	1	1	0	1	1	0	0		hsa03030	DNA replication	1	1	0	0	0	0	0
GO:0051251	positive regulation of lymphocyte activation	1	1	0	1	1	0	0		hsa04714	Thermogenesis	1	1	0	0	0	0	0
GO:0070372	regulation of ERK1 and ERK2 cascade	1	1	0	1	1	0	0		hsa00190	Oxidative phosphorylation	1	1	0	0	0	0	0
GO:1901654	response to ketone	1	1	0	1	1	0	0		hsa05208	Chemical carcinogenesis - reactive oxygen species	1	1	0	0	0	0	0
GO:0000018	regulation of DNA recombination	0	0	0	0	0	0	0		hsa05415	Diabetic cardiomyopathy	1	1	0	0	1	0	0
GO:0000027	ribosomal large subunit assembly	0	0	0	0	0	0	0		hsa05012	Parkinson disease	1	1	0	0	0	0	0
GO:0000028	ribosomal small subunit assembly	0	0	0	1	1	0	0		hsa04932	Non-alcoholic fatty liver disease	1	1	0	0	0	0	0
GO:0000045	autophagosome assembly	0	0	0	1	1	0	0		hsa05171	Coronavirus disease - COVID-19	0	1	0	1	1	0	0
GO:0000054	ribosomal subunit export from nucleus	0	0	0	0	0	0	0		hsa04723	Retrograde endocannabinoid signaling	0	0	0	0	0	0	0
GO:0000070	mitotic sister chromatid segregation	0	0	0	1	1	0	0		hsa05014	Amyotrophic lateral sclerosis	1	1	0	0	0	0	0
GO:0000075	cell cycle checkpoint signaling	0	1	0	0	0	0	0		hsa03010	Ribosome	0	0	0	1	1	0	0
GO:0000076	DNA replication checkpoint signaling	1	1	0	0	0	0	0		hsa05020	Prion disease	1	1	0	0	0	0	0
GO:0000082	G1/S transition of mitotic cell cycle	1	1	0	1	1	0	0		hsa05016	Huntington disease	1	1	0	1	1	0	0
GO:0000132	establishment of mitotic spindle orientation	0	1	0	0	0	0	0		hsa04130	SNARE interactions in vesicular transport	0	0	0	1	1	0	0
GO:0000184	nuclear-transcribed mRNA catabolic process, nonsense-mediated decay	0	0	0	0	0	0	0		hsa05010	Alzheimer disease	1	1	0	0	0	0	0
GO:0000209	protein polyubiquitination	0	0	0	1	1	0	0		hsa00500	Starch and sucrose metabolism	1	1	0	1	1	1	0
GO:0000212	meiotic spindle organization	0	0	0	1	0	0	0		hsa04020	Calcium signaling pathway	1	1	0	0	0	0	0
GO:0000245	spliceosomal complex assembly	0	0	0	0	0	0	0		hsa05163	Human cytomegalovirus infection	1	1	0	1	1	0	0
GO:0000271	polysaccharide biosynthetic process	0	0	0	1	1	0	0		hsa04713	Circadian entrainment	1	1	0	0	0	0	0
GO:0000272	polysaccharide catabolic process	0	0	0	1	1	0	0		hsa04120	Ubiquitin mediated proteolysis	1	1	0	1	1	0	0
GO:0000288	nuclear-transcribed mRNA catabolic process, deadenylation-dependent decay	0	0	0	1	0	0	0		hsa05022	Pathways of neurodegeneration - multiple diseases	1	1	0	1	1	0	0
GO:0000291	nuclear-transcribed mRNA catabolic process, exonucleolytic	0	0	0	1	1	0	0		hsa04062	Chemokine signaling pathway	1	1	0	0	0	0	0
GO:0000302	response to reactive oxygen species	0	0	0	1	1	0	0		hsa05166	Human T-cell leukemia virus 1 infection	1	1	0	1	1	0	0
GO:0000338	protein deneddylation	0	0	0	1	1	0	0		hsa04926	Relaxin signaling pathway	1	1	0	0	0	0	0
GO:0000375	RNA splicing, via transesterification reactions	0	0	0	0	0	0	0		hsa04371	Apelin signaling pathway	1	1	0	0	0	0	0
GO:0000377	RNA splicing, via transesterification reactions with bulged adenosine as nucleophile	0	0	0	0	0	0	0		hsa04014	Ras signaling pathway	1	1	0	0	0	0	0
GO:0000398	mRNA splicing, via spliceosome	0	0	0	0	0	0	0		hsa04350	TGF-beta signaling pathway	0	0	0	1	1	0	0
GO:0000422	autophagy of mitochondrion	0	0	0	1	1	0	0		hsa04724	Glutamatergic synapse	1	1	0	0	0	0	0
GO:0000460	maturation of 5.8S rRNA	0	0	0	1	1	0	0		hsa04725	Cholinergic synapse	1	1	0	0	0	0	0
GO:0000462	maturation of SSU-rRNA from tricistronic rRNA transcript (SSU-rRNA, 5.8S rRNA, LSU-rRNA)	0	0	0	1	1	0	0		hsa05226	Gastric cancer	1	1	0	1	0	0	0
GO:0000466	maturation of 5.8S rRNA from tricistronic rRNA transcript (SSU-rRNA, 5.8S rRNA, LSU-rRNA)	0	0	0	1	1	0	0		hsa04913	Ovarian steroidogenesis	1	1	0	1	1	0	0
GO:0000467	exonucleolytic trimming to generate mature 3'-end of 5.8S rRNA from tricistronic rRNA transcript (SSU-rRNA, 5.8S rRNA, LSU-rRNA)	0	0	0	1	1	0	0		hsa05218	Melanoma	1	1	0	0	0	0	0
GO:0000578	embryonic axis specification	1	1	0	0	0	0	0		hsa03082	ATP-dependent chromatin remodeling	0	0	0	0	0	0	0
GO:0000723	telomere maintenance	0	0	0	0	0	0	0		hsa05170	Human immunodeficiency virus 1 infection	1	1	0	1	1	0	0
GO:0000724	double-strand break repair via homologous recombination	1	1	0	0	0	0	0		hsa04914	Progesterone-mediated oocyte maturation	0	0	0	1	1	0	0
GO:0000725	recombinational repair	1	1	0	0	0	0	0		hsa05167	Kaposi sarcoma-associated herpesvirus infection	1	1	0	1	1	0	0
GO:0000727	double-strand break repair via break-induced replication	1	1	0	0	0	0	0		hsa05207	Chemical carcinogenesis - receptor activation	1	1	0	0	0	0	0
GO:0000819	sister chromatid segregation	0	0	0	1	1	0	0		hsa04915	Estrogen signaling pathway	1	1	0	0	0	0	0
GO:0000956	nuclear-transcribed mRNA catabolic process	0	0	0	1	1	0	0		hsa04510	Focal adhesion	0	0	0	1	1	0	0
GO:0001502	cartilage condensation	1	1	0	0	0	0	0		hsa04024	cAMP signaling pathway	1	1	0	0	0	0	0
GO:0001503	ossification	1	1	0	0	1	0	0		hsa04611	Platelet activation	0	0	0	1	1	0	0
GO:0001508	action potential	1	1	0	1	1	0	0		hsa04727	GABAergic synapse	1	1	0	0	0	0	0
GO:0001541	ovarian follicle development	0	1	0	0	0	0	0		hsa00140	Steroid hormone biosynthesis	1	1	0	1	1	0	0
GO:0001558	regulation of cell growth	1	1	0	1	1	0	0		hsa04728	Dopaminergic synapse	1	1	0	0	0	0	0
GO:0001569	branching involved in blood vessel morphogenesis	0	0	0	1	1	0	0		hsa05230	Central carbon metabolism in cancer	1	1	0	0	0	0	0
GO:0001570	vasculogenesis	1	1	0	1	1	0	0		hsa04340	Hedgehog signaling pathway	1	1	0	0	0	0	0
GO:0001649	osteoblast differentiation	1	1	0	0	1	0	0		hsa05322	Systemic lupus erythematosus	0	0	0	1	1	0	0
GO:0001654	eye development	0	1	0	0	0	0	0		hsa05224	Breast cancer	1	1	0	0	0	0	0
GO:0001655	urogenital system development	1	1	0	1	1	0	0		hsa04927	Cortisol synthesis and secretion	1	1	0	1	1	0	0
GO:0001656	metanephros development	1	1	0	0	0	0	0		hsa05144	Malaria	1	1	0	1	1	0	0
GO:0001657	ureteric bud development	1	1	0	1	1	0	0		hsa04726	Serotonergic synapse	1	1	0	0	0	0	0
GO:0001658	branching involved in ureteric bud morphogenesis	1	1	0	0	0	0	0		hsa05032	Morphine addiction	0	0	0	0	0	0	0
GO:0001659	temperature homeostasis	0	0	0	0	0	0	0		hsa04260	Cardiac muscle contraction	1	1	0	1	1	0	0
GO:0001662	behavioral fear response	0	0	0	0	1	0	0		hsa01521	EGFR tyrosine kinase inhibitor resistance	1	1	0	0	1	0	0
GO:0001666	response to hypoxia	1	1	0	1	1	0	0		hsa05330	Allograft rejection	0	0	0	1	1	0	0
GO:0001678	intracellular glucose homeostasis	1	1	0	0	0	0	0		hsa04672	Intestinal immune network for IgA production	0	0	0	1	1	0	0
GO:0001701	in utero embryonic development	1	1	0	1	1	0	0		hsa05416	Viral myocarditis	0	0	0	1	1	0	0
GO:0001702	gastrulation with mouth forming second	0	0	0	1	1	0	0		hsa00052	Galactose metabolism	1	1	0	1	1	0	0
GO:0001704	formation of primary germ layer	1	1	0	1	1	0	0		hsa04750	Inflammatory mediator regulation of TRP channels	1	1	0	0	0	0	0
GO:0001706	endoderm formation	1	1	0	1	1	0	0		hsa03013	Nucleocytoplasmic transport	0	0	0	0	0	0	0
GO:0001707	mesoderm formation	1	1	0	1	1	0	0		hsa04720	Long-term potentiation	1	1	0	0	0	0	0
GO:0001708	cell fate specification	1	1	0	1	1	0	0		hsa05131	Shigellosis	1	1	0	1	1	0	0
GO:0001732	formation of cytoplasmic translation initiation complex	0	0	0	1	1	0	0		hsa04970	Salivary secretion	1	1	0	0	0	0	0
GO:0001755	neural crest cell migration	0	0	0	0	0	0	0		hsa04520	Adherens junction	1	1	0	1	1	0	0
GO:0001759	organ induction	1	1	0	0	0	0	0		hsa04912	GnRH signaling pathway	1	1	0	0	0	0	0
GO:0001763	morphogenesis of a branching structure	1	1	0	1	1	0	0		hsa04922	Glucagon signaling pathway	1	1	0	0	0	0	0
GO:0001764	neuron migration	0	0	0	1	1	0	0		hsa05031	Amphetamine addiction	1	1	0	0	0	0	0
GO:0001771	immunological synapse formation	1	1	0	0	0	0	0		hsa05320	Autoimmune thyroid disease	0	0	0	1	1	0	0
GO:0001774	microglial cell activation	1	0	0	0	0	0	0		hsa05417	Lipid and atherosclerosis	1	1	0	1	1	0	0
GO:0001776	leukocyte homeostasis	0	0	0	1	1	0	0		hsa04270	Vascular smooth muscle contraction	1	1	0	0	0	0	0
GO:0001782	B cell homeostasis	0	0	0	1	1	0	0		hsa05145	Toxoplasmosis	0	1	0	1	1	0	0
GO:0001783	B cell apoptotic process	0	0	0	0	1	0	0		hsa04971	Gastric acid secretion	1	1	0	0	0	0	0
GO:0001787	natural killer cell proliferation	1	1	0	0	0	0	0		hsa01522	Endocrine resistance	1	1	0	0	0	0	0
GO:0001818	negative regulation of cytokine production	1	1	0	0	1	0	0		hsa04919	Thyroid hormone signaling pathway	1	1	0	1	1	0	0
GO:0001821	histamine secretion	0	0	0	0	0	0	0		hsa04935	Growth hormone synthesis, secretion and action	1	1	0	0	0	0	0
GO:0001822	kidney development	1	1	0	1	1	0	0		hsa05203	Viral carcinogenesis	1	1	0	1	1	0	0
GO:0001823	mesonephros development	1	1	0	1	1	0	0		hsa05321	Inflammatory bowel disease	1	1	0	1	1	0	0
GO:0001832	blastocyst growth	0	0	0	0	0	0	0		hsa04540	Gap junction	1	1	0	0	0	0	0
GO:0001836	release of cytochrome c from mitochondria	0	0	0	0	0	0	0		hsa04213	Longevity regulating pathway - multiple species	1	1	0	0	0	0	0
GO:0001837	epithelial to mesenchymal transition	1	1	0	1	1	0	0		hsa04925	Aldosterone synthesis and secretion	1	1	0	0	0	0	0
GO:0001838	embryonic epithelial tube formation	0	1	0	0	0	0	0		hsa04934	Cushing syndrome	1	1	0	0	0	0	0
GO:0001841	neural tube formation	0	0	0	0	0	0	0		hsa05418	Fluid shear stress and atherosclerosis	1	1	0	1	1	0	0
GO:0001843	neural tube closure	0	1	0	0	0	0	0		hsa04940	Type I diabetes mellitus	0	0	0	1	1	0	0
GO:0001867	complement activation, lectin pathway	1	1	0	0	0	0	0		hsa05220	Chronic myeloid leukemia	1	1	0	1	1	0	0
GO:0001885	endothelial cell development	0	0	0	1	0	0	0		hsa04928	Parathyroid hormone synthesis, secretion and action	1	1	0	1	1	0	0
GO:0001889	liver development	1	1	0	0	0	0	0		hsa04550	Signaling pathways regulating pluripotency of stem cells	1	1	0	1	1	0	0
GO:0001894	tissue homeostasis	0	0	0	0	0	0	0		hsa05219	Bladder cancer	1	1	0	1	1	0	0
GO:0001906	cell killing	0	1	0	0	0	0	0		hsa04820	Cytoskeleton in muscle cells	0	0	0	1	1	0	0
GO:0001910	regulation of leukocyte mediated cytotoxicity	0	0	0	0	1	0	0		hsa04918	Thyroid hormone synthesis	0	0	0	0	0	0	0
GO:0001912	positive regulation of leukocyte mediated cytotoxicity	0	0	0	0	0	0	0		hsa04910	Insulin signaling pathway	1	1	0	0	0	0	0
GO:0001933	negative regulation of protein phosphorylation	0	0	0	0	1	0	0		hsa04140	Autophagy - animal	0	1	0	1	1	0	0
GO:0001935	endothelial cell proliferation	1	1	0	1	1	0	0		hsa04080	Neuroactive ligand-receptor interaction	0	0	0	0	0	0	0
GO:0001936	regulation of endothelial cell proliferation	1	1	0	1	1	0	0		hsa04730	Long-term depression	0	0	0	0	0	0	0
GO:0001937	negative regulation of endothelial cell proliferation	0	1	0	0	0	0	0		hsa04390	Hippo signaling pathway	1	1	0	0	0	0	0
GO:0001938	positive regulation of endothelial cell proliferation	1	1	0	1	1	0	0		hsa04921	Oxytocin signaling pathway	1	1	0	0	0	0	0
GO:0001941	postsynaptic membrane organization	1	1	0	0	0	0	0		hsa05414	Dilated cardiomyopathy	1	1	0	1	1	0	0
GO:0001942	hair follicle development	1	1	0	1	1	0	0		hsa04923	Regulation of lipolysis in adipocytes	0	0	0	0	0	0	0
GO:0001945	lymph vessel development	0	0	0	1	1	0	0		hsa04916	Melanogenesis	1	1	0	0	0	0	0
GO:0001946	lymphangiogenesis	0	0	0	1	1	0	0		hsa04512	ECM-receptor interaction	0	0	0	1	1	0	0
GO:0001947	heart looping	1	1	0	0	0	0	0		hsa04211	Longevity regulating pathway	1	1	0	0	0	0	0
GO:0001952	regulation of cell-matrix adhesion	0	0	0	1	1	0	0		hsa00010	Glycolysis / Gluconeogenesis	1	1	0	0	0	0	0
GO:0001954	positive regulation of cell-matrix adhesion	0	0	0	1	1	0	0		hsa05030	Cocaine addiction	1	1	0	0	0	0	0
GO:0001956	positive regulation of neurotransmitter secretion	0	0	0	0	0	0	0		hsa04010	MAPK signaling pathway	1	1	0	0	0	0	0
GO:0001958	endochondral ossification	1	1	0	0	0	0	0		hsa00250	Alanine, aspartate and glutamate metabolism	0	0	0	0	0	0	0
GO:0001959	regulation of cytokine-mediated signaling pathway	0	0	0	0	0	0	0		hsa03083	Polycomb repressive complex	0	0	0	0	0	0	0
GO:0001961	positive regulation of cytokine-mediated signaling pathway	0	0	0	0	0	0	0		hsa04659	Th17 cell differentiation	1	1	0	0	0	0	0
GO:0001963	synaptic transmission, dopaminergic	0	0	0	0	0	0	0		hsa04924	Renin secretion	1	1	0	0	0	0	0
GO:0001964	startle response	0	0	0	0	0	0	0		hsa04060	Cytokine-cytokine receptor interaction	1	1	0	0	0	0	0
GO:0001973	G protein-coupled adenosine receptor signaling pathway	0	0	0	0	0	0	0		hsa05134	Legionellosis	0	0	0	1	1	0	0
GO:0001975	response to amphetamine	0	0	0	0	0	0	0		hsa04145	Phagosome	0	0	0	1	1	0	0
GO:0001990	regulation of systemic arterial blood pressure by hormone	0	0	0	0	0	0	0		hsa04973	Carbohydrate digestion and absorption	1	0	0	1	1	1	0
GO:0002021	response to dietary excess	0	0	0	0	0	0	0		hsa01200	Carbon metabolism	0	0	0	0	0	0	0
GO:0002026	regulation of the force of heart contraction	0	0	0	1	1	0	0		hsa04012	ErbB signaling pathway	1	1	0	0	0	0	0
GO:0002027	regulation of heart rate	1	1	0	0	0	0	0		hsa04911	Insulin secretion	1	1	0	0	0	0	0
GO:0002028	regulation of sodium ion transport	1	1	0	0	0	0	0		hsa04962	Vasopressin-regulated water reabsorption	1	1	0	0	0	0	0
GO:0002029	desensitization of G protein-coupled receptor signaling pathway	0	0	0	1	0	0	0		hsa04613	Neutrophil extracellular trap formation	0	0	0	1	1	0	0
GO:0002040	sprouting angiogenesis	0	0	0	0	0	0	0		hsa00220	Arginine biosynthesis	0	0	0	0	0	0	0
GO:0002052	positive regulation of neuroblast proliferation	1	1	0	0	0	0	0		hsa05215	Prostate cancer	1	1	0	0	0	0	0
GO:0002062	chondrocyte differentiation	1	1	0	1	1	0	0		hsa03018	RNA degradation	0	0	0	1	1	0	0
GO:0002063	chondrocyte development	0	1	0	0	1	0	0		hsa05100	Bacterial invasion of epithelial cells	0	0	0	1	1	0	0
GO:0002064	epithelial cell development	0	0	0	1	0	0	0		hsa04066	HIF-1 signaling pathway	1	1	0	0	0	0	0
GO:0002065	columnar/cuboidal epithelial cell differentiation	1	1	0	0	0	0	0		hsa05216	Thyroid cancer	1	1	0	0	0	0	0
GO:0002067	glandular epithelial cell differentiation	1	1	0	0	0	0	0		hsa04612	Antigen processing and presentation	0	0	0	1	1	0	0
GO:0002076	osteoblast development	1	1	0	0	0	0	0		hsa04670	Leukocyte transendothelial migration	0	0	0	1	1	0	0
GO:0002090	regulation of receptor internalization	0	0	0	0	1	0	0		hsa04141	Protein processing in endoplasmic reticulum	0	0	0	0	0	0	0
GO:0002181	cytoplasmic translation	0	0	0	1	1	0	0		hsa04072	Phospholipase D signaling pathway	0	0	0	0	0	0	0
GO:0002183	cytoplasmic translational initiation	0	0	0	1	1	0	0		hsa05214	Glioma	1	1	0	0	0	0	0
GO:0002200	somatic diversification of immune receptors	0	0	0	0	1	0	0		hsa00620	Pyruvate metabolism	0	0	0	0	0	0	0
GO:0002209	behavioral defense response	0	0	0	0	1	0	0		hsa05210	Colorectal cancer	1	1	0	1	1	0	0
GO:0002218	activation of innate immune response	0	1	0	1	1	0	0		hsa05332	Graft-versus-host disease	0	0	0	1	1	0	0
GO:0002220	innate immune response activating cell surface receptor signaling pathway	1	1	0	1	1	0	0		hsa05310	Asthma	0	0	0	1	1	0	0
GO:0002221	pattern recognition receptor signaling pathway	0	0	0	1	1	0	0		hsa01230	Biosynthesis of amino acids	0	0	0	0	0	0	0
GO:0002223	stimulatory C-type lectin receptor signaling pathway	1	1	0	0	0	0	0		hsa04360	Axon guidance	1	1	0	0	0	0	0
GO:0002237	response to molecule of bacterial origin	1	1	0	1	1	0	0		hsa04136	Autophagy - other	0	0	0	1	1	0	0
GO:0002244	hematopoietic progenitor cell differentiation	0	0	0	0	1	0	0		hsa04218	Cellular senescence	1	1	0	0	0	0	0
GO:0002251	organ or tissue specific immune response	0	0	0	1	0	0	0		hsa05142	Chagas disease	1	1	0	0	0	0	0
GO:0002260	lymphocyte homeostasis	0	0	0	1	1	0	0		hsa05146	Amoebiasis	1	1	0	1	1	0	0
GO:0002263	cell activation involved in immune response	1	1	0	1	1	0	0		hsa05140	Leishmaniasis	1	1	0	1	1	0	0
GO:0002269	leukocyte activation involved in inflammatory response	1	1	0	0	0	0	0		hsa05212	Pancreatic cancer	1	1	0	0	0	0	0
GO:0002274	myeloid leukocyte activation	0	0	0	0	0	0	0		hsa00270	Cysteine and methionine metabolism	0	0	0	0	0	0	0
GO:0002275	myeloid cell activation involved in immune response	0	0	0	0	0	0	0		hsa05225	Hepatocellular carcinoma	1	1	0	0	0	0	0
GO:0002278	eosinophil activation involved in immune response	0	0	0	0	0	0	0		hsa05223	Non-small cell lung cancer	1	1	0	0	0	0	0
GO:0002285	lymphocyte activation involved in immune response	0	0	0	1	1	0	0		hsa04961	Endocrine and other factor-regulated calcium reabsorption	0	0	0	0	0	0	0
GO:0002286	T cell activation involved in immune response	0	0	0	1	1	0	0		hsa04621	NOD-like receptor signaling pathway	0	0	0	1	1	0	0
GO:0002287	alpha-beta T cell activation involved in immune response	0	1	0	0	1	0	0		hsa05213	Endometrial cancer	1	1	0	0	0	0	0
GO:0002292	T cell differentiation involved in immune response	0	1	0	1	1	0	0		hsa05211	Renal cell carcinoma	1	1	0	0	0	0	0
GO:0002293	alpha-beta T cell differentiation involved in immune response	0	1	0	0	1	0	0		hsa04625	C-type lectin receptor signaling pathway	1	1	0	0	0	0	0
GO:0002294	CD4-positive, alpha-beta T cell differentiation involved in immune response	0	1	0	1	1	0	0		hsa05161	Hepatitis B	1	1	0	0	0	0	0
GO:0002312	B cell activation involved in immune response	0	0	0	1	1	0	0		hsa04514	Cell adhesion molecules	0	0	0	1	1	0	0
GO:0002349	histamine production involved in inflammatory response	0	0	0	0	0	0	0		hsa04022	cGMP-PKG signaling pathway	1	1	0	0	0	0	0
GO:0002360	T cell lineage commitment	0	0	0	1	0	0	0		hsa05152	Tuberculosis	1	1	0	1	1	0	0
GO:0002363	alpha-beta T cell lineage commitment	0	0	0	0	0	0	0		hsa04972	Pancreatic secretion	0	0	0	0	0	0	0
GO:0002366	leukocyte activation involved in immune response	1	1	0	1	1	0	0		hsa04261	Adrenergic signaling in cardiomyocytes	1	1	0	0	0	0	0
GO:0002381	immunoglobulin production involved in immunoglobulin-mediated immune response	0	0	0	0	0	0	0		hsa05410	Hypertrophic cardiomyopathy	1	1	0	1	1	0	0
GO:0002385	mucosal immune response	0	0	0	1	0	0	0		hsa05412	Arrhythmogenic right ventricular cardiomyopathy	1	1	0	1	1	0	0
GO:0002396	MHC protein complex assembly	0	0	0	1	1	0	0		hsa04061	Viral protein interaction with cytokine and cytokine receptor	1	1	0	0	0	0	0
GO:0002407	dendritic cell chemotaxis	1	1	0	0	0	0	0		hsa04960	Aldosterone-regulated sodium reabsorption	1	1	0	0	0	0	0
GO:0002420	natural killer cell mediated cytotoxicity directed against tumor cell target	1	1	0	0	0	0	0		hsa04929	GnRH secretion	1	1	0	0	0	0	0
GO:0002423	natural killer cell mediated immune response to tumor cell	1	1	0	0	0	0	0		hsa00051	Fructose and mannose metabolism	1	1	0	0	0	0	0
GO:0002429	immune response-activating cell surface receptor signaling pathway	1	1	0	1	1	0	0		hsa04917	Prolactin signaling pathway	1	1	0	0	0	0	0
GO:0002431	Fc receptor mediated stimulatory signaling pathway	0	1	0	0	1	0	0		hsa04722	Neurotrophin signaling pathway	1	1	0	0	0	0	0
GO:0002437	inflammatory response to antigenic stimulus	0	0	0	0	1	0	0		hsa00980	Metabolism of xenobiotics by cytochrome P450	1	1	0	0	0	0	0
GO:0002441	histamine secretion involved in inflammatory response	0	0	0	0	0	0	0		hsa05033	Nicotine addiction	1	1	0	0	0	0	0
GO:0002447	eosinophil mediated immunity	0	0	0	0	0	0	0		hsa04933	AGE-RAGE signaling pathway in diabetic complications	1	1	0	0	0	0	0
GO:0002456	T cell mediated immunity	0	0	0	1	1	0	0		hsa05133	Pertussis	1	1	0	0	0	0	0
GO:0002468	dendritic cell antigen processing and presentation	0	0	0	0	1	0	0		hsa04068	FoxO signaling pathway	1	1	0	0	0	0	0
GO:0002495	antigen processing and presentation of peptide antigen via MHC class II	0	0	0	0	1	0	0		hsa04530	Tight junction	1	1	0	1	1	0	0
GO:0002501	peptide antigen assembly with MHC protein complex	0	0	0	1	1	0	0		hsa05150	Staphylococcus aureus infection	1	1	0	0	0	0	0
GO:0002504	antigen processing and presentation of peptide or polysaccharide antigen via MHC class II	0	0	0	1	1	0	0		hsa00120	Primary bile acid biosynthesis	1	1	0	0	0	0	0
GO:0002520	immune system development	1	0	0	1	1	0	0		hsa04744	Phototransduction	1	1	0	0	0	0	0
GO:0002526	acute inflammatory response	0	0	0	1	1	0	0		hsa00982	Drug metabolism - cytochrome P450	1	1	0	0	0	0	0
GO:0002532	production of molecular mediator involved in inflammatory response	0	0	0	0	1	0	0		hsa05235	PD-L1 expression and PD-1 checkpoint pathway in cancer	1	1	0	0	0	0	0
GO:0002548	monocyte chemotaxis	1	1	0	0	0	0	0		hsa04930	Type II diabetes mellitus	1	0	0	0	0	0	0
GO:0002553	histamine secretion by mast cell	0	0	0	0	0	0	0		hsa05217	Basal cell carcinoma	1	1	0	0	0	0	0
GO:0002562	somatic diversification of immune receptors via germline recombination within a single locus	0	0	0	1	1	0	0		hsa00340	Histidine metabolism	1	1	0	0	0	0	0
GO:0002577	regulation of antigen processing and presentation	0	0	0	1	1	0	0		hsa01250	Biosynthesis of nucleotide sugars	1	1	0	0	0	0	0
GO:0002580	regulation of antigen processing and presentation of peptide or polysaccharide antigen via MHC class II	0	0	0	1	1	0	0		hsa04976	Bile secretion	1	1	0	0	0	0	0
GO:0002581	negative regulation of antigen processing and presentation of peptide or polysaccharide antigen via MHC class II	0	0	0	1	0	0	0		hsa04620	Toll-like receptor signaling pathway	1	1	0	0	0	0	0
GO:0002604	regulation of dendritic cell antigen processing and presentation	0	1	0	1	1	0	0		hsa04630	JAK-STAT signaling pathway	1	1	0	0	0	0	0
GO:0002637	regulation of immunoglobulin production	0	0	0	0	1	0	0		hsa04658	Th1 and Th2 cell differentiation	1	1	0	0	0	0	0
GO:0002639	positive regulation of immunoglobulin production	0	0	0	0	1	0	0		hsa05323	Rheumatoid arthritis	1	1	0	1	1	0	0
GO:0002685	regulation of leukocyte migration	1	1	0	1	1	0	0		hsa00030	Pentose phosphate pathway	1	1	0	0	0	0	0
GO:0002686	negative regulation of leukocyte migration	0	1	0	0	0	0	0		hsa04152	AMPK signaling pathway	1	1	0	0	0	0	0
GO:0002687	positive regulation of leukocyte migration	1	1	0	1	1	0	0		hsa04137	Mitophagy - animal	1	1	0	1	1	0	0
GO:0002688	regulation of leukocyte chemotaxis	1	1	0	1	1	0	0		hsa00520	Amino sugar and nucleotide sugar metabolism	1	0	0	0	0	0	0
GO:0002690	positive regulation of leukocyte chemotaxis	1	1	0	0	0	0	0		hsa04742	Taste transduction	1	1	0	0	0	0	0
GO:0002691	regulation of cellular extravasation	1	1	0	0	0	0	0		hsa04664	Fc epsilon RI signaling pathway	0	1	0	0	0	0	0
GO:0002692	negative regulation of cellular extravasation	1	1	0	0	0	0	0		hsa04650	Natural killer cell mediated cytotoxicity	0	1	0	0	0	0	0
GO:0002695	negative regulation of leukocyte activation	1	1	0	0	0	0	0		hsa04657	IL-17 signaling pathway	0	1	0	0	0	0	0
GO:0002698	negative regulation of immune effector process	0	0	0	1	1	0	0		hsa03320	PPAR signaling pathway	0	1	0	0	0	0	0
GO:0002699	positive regulation of immune effector process	1	1	0	1	1	0	0		hsa04660	T cell receptor signaling pathway	0	1	0	0	0	0	0
GO:0002700	regulation of production of molecular mediator of immune response	0	0	0	0	1	0	0		hsa05169	Epstein-Barr virus infection	0	0	0	1	1	0	0
GO:0002701	negative regulation of production of molecular mediator of immune response	1	1	0	0	0	0	0		hsa05135	Yersinia infection	0	0	0	1	1	0	0
GO:0002702	positive regulation of production of molecular mediator of immune response	0	0	0	1	1	0	0		hsa05132	Salmonella infection	0	0	0	1	1	0	0
GO:0002703	regulation of leukocyte mediated immunity	0	0	0	1	1	0	0		hsa05222	Small cell lung cancer	0	0	0	1	1	0	0
GO:0002704	negative regulation of leukocyte mediated immunity	0	0	0	0	1	0	0		hsa04640	Hematopoietic cell lineage	0	0	0	1	1	0	0
GO:0002705	positive regulation of leukocyte mediated immunity	0	0	0	0	1	0	0		hsa04144	Endocytosis	0	0	0	1	1	0	0
GO:0002706	regulation of lymphocyte mediated immunity	0	0	0	1	1	0	0		hsa05130	Pathogenic Escherichia coli infection	0	0	0	1	1	0	0
GO:0002707	negative regulation of lymphocyte mediated immunity	0	0	0	0	1	0	0		hsa04217	Necroptosis	0	0	0	1	1	0	0
GO:0002708	positive regulation of lymphocyte mediated immunity	0	0	0	1	1	0	0		hsa04148	Efferocytosis	0	0	0	1	1	0	0
GO:0002709	regulation of T cell mediated immunity	0	0	0	1	1	0	0		hsa05165	Human papillomavirus infection	0	0	0	0	1	0	0
GO:0002711	positive regulation of T cell mediated immunity	0	0	0	0	1	0	0
GO:0002712	regulation of B cell mediated immunity	0	0	0	1	1	0	0
GO:0002714	positive regulation of B cell mediated immunity	0	0	0	1	1	0	0
GO:0002719	negative regulation of cytokine production involved in immune response	1	1	0	0	0	0	0
GO:0002725	negative regulation of T cell cytokine production	1	0	0	0	0	0	0
GO:0002726	positive regulation of T cell cytokine production	0	0	0	0	0	0	0
GO:0002752	cell surface pattern recognition receptor signaling pathway	1	1	0	1	0	0	0
GO:0002753	cytoplasmic pattern recognition receptor signaling pathway	0	0	0	1	1	0	0
GO:0002758	innate immune response-activating signaling pathway	0	1	0	1	1	0	0
GO:0002790	peptide secretion	1	1	0	0	0	0	0
GO:0002791	regulation of peptide secretion	1	1	0	0	0	0	0
GO:0002792	negative regulation of peptide secretion	0	0	0	0	0	0	0
GO:0002793	positive regulation of peptide secretion	1	1	0	0	0	0	0
GO:0002819	regulation of adaptive immune response	1	1	0	1	1	0	0
GO:0002820	negative regulation of adaptive immune response	0	0	0	0	0	0	0
GO:0002821	positive regulation of adaptive immune response	0	1	0	1	1	0	0
GO:0002822	regulation of adaptive immune response based on somatic recombination of immune receptors built from immunoglobulin superfamily domains	1	1	0	1	1	0	0
GO:0002823	negative regulation of adaptive immune response based on somatic recombination of immune receptors built from immunoglobulin superfamily domains	1	0	0	0	0	0	0
GO:0002824	positive regulation of adaptive immune response based on somatic recombination of immune receptors built from immunoglobulin superfamily domains	0	1	0	1	1	0	0
GO:0002825	regulation of T-helper 1 type immune response	1	1	0	0	0	0	0
GO:0002827	positive regulation of T-helper 1 type immune response	1	1	0	0	0	0	0
GO:0002828	regulation of type 2 immune response	0	0	0	1	1	0	0
GO:0002830	positive regulation of type 2 immune response	0	0	0	1	1	0	0
GO:0002834	regulation of response to tumor cell	0	1	0	0	0	0	0
GO:0002837	regulation of immune response to tumor cell	1	1	0	0	0	0	0
GO:0002855	regulation of natural killer cell mediated immune response to tumor cell	1	1	0	0	0	0	0
GO:0002861	regulation of inflammatory response to antigenic stimulus	0	0	0	1	1	0	0
GO:0002862	negative regulation of inflammatory response to antigenic stimulus	1	1	0	1	1	0	0
GO:0002883	regulation of hypersensitivity	0	0	0	0	1	0	0
GO:0002889	regulation of immunoglobulin mediated immune response	0	0	0	1	1	0	0
GO:0002891	positive regulation of immunoglobulin mediated immune response	0	0	0	1	1	0	0
GO:0002920	regulation of humoral immune response	0	0	0	0	0	0	0
GO:0002921	negative regulation of humoral immune response	0	0	0	0	0	0	0
GO:0002934	desmosome organization	0	0	0	1	1	0	0
GO:0003002	regionalization	1	1	0	1	1	0	0
GO:0003007	heart morphogenesis	1	1	0	1	1	0	0
GO:0003012	muscle system process	1	1	0	1	1	0	0
GO:0003014	renal system process	1	1	0	1	1	0	0
GO:0003015	heart process	1	1	0	1	1	0	0
GO:0003018	vascular process in circulatory system	0	0	0	1	0	0	0
GO:0003044	regulation of systemic arterial blood pressure mediated by a chemical signal	0	0	0	0	0	0	0
GO:0003073	regulation of systemic arterial blood pressure	0	0	0	0	1	0	0
GO:0003084	positive regulation of systemic arterial blood pressure	0	1	0	1	1	0	0
GO:0003091	renal water homeostasis	1	1	0	0	0	0	0
GO:0003128	heart field specification	0	0	0	0	0	0	0
GO:0003140	determination of left/right asymmetry in lateral mesoderm	1	1	0	0	0	0	0
GO:0003143	embryonic heart tube morphogenesis	1	1	0	0	0	0	0
GO:0003148	outflow tract septum morphogenesis	0	0	0	1	1	0	0
GO:0003151	outflow tract morphogenesis	0	0	0	1	1	0	0
GO:0003156	regulation of animal organ formation	1	1	0	0	0	0	0
GO:0003158	endothelium development	0	0	0	1	1	0	0
GO:0003170	heart valve development	0	0	0	1	1	0	0
GO:0003171	atrioventricular valve development	0	0	0	0	1	0	0
GO:0003174	mitral valve development	0	0	0	1	1	0	0
GO:0003176	aortic valve development	1	1	0	1	1	0	0
GO:0003177	pulmonary valve development	0	0	0	0	0	0	0
GO:0003179	heart valve morphogenesis	0	1	0	1	1	0	0
GO:0003180	aortic valve morphogenesis	1	1	0	1	1	0	0
GO:0003181	atrioventricular valve morphogenesis	0	0	0	1	1	0	0
GO:0003183	mitral valve morphogenesis	0	0	0	1	1	0	0
GO:0003184	pulmonary valve morphogenesis	0	0	0	0	0	0	0
GO:0003197	endocardial cushion development	0	1	0	1	1	0	0
GO:0003198	epithelial to mesenchymal transition involved in endocardial cushion formation	0	0	0	0	1	0	0
GO:0003203	endocardial cushion morphogenesis	0	0	0	1	1	0	0
GO:0003205	cardiac chamber development	1	1	0	1	1	0	0
GO:0003206	cardiac chamber morphogenesis	0	0	0	1	1	0	0
GO:0003208	cardiac ventricle morphogenesis	0	0	0	1	1	0	0
GO:0003209	cardiac atrium morphogenesis	0	0	0	0	1	0	0
GO:0003229	ventricular cardiac muscle tissue development	0	0	0	1	1	0	0
GO:0003230	cardiac atrium development	0	0	0	0	0	0	0
GO:0003231	cardiac ventricle development	0	0	0	1	1	0	0
GO:0003254	regulation of membrane depolarization	1	0	0	0	0	0	0
GO:0003272	endocardial cushion formation	0	0	0	0	1	0	0
GO:0003279	cardiac septum development	1	1	0	0	1	0	0
GO:0003281	ventricular septum development	1	0	0	0	0	0	0
GO:0003299	muscle hypertrophy in response to stress	0	0	0	0	0	0	0
GO:0003300	cardiac muscle hypertrophy	1	1	0	1	1	0	0
GO:0003338	metanephros morphogenesis	1	1	0	0	0	0	0
GO:0003351	epithelial cilium movement involved in extracellular fluid movement	1	0	0	0	0	0	0
GO:0003401	axis elongation	1	1	0	0	0	0	0
GO:0003413	chondrocyte differentiation involved in endochondral bone morphogenesis	0	1	0	0	0	0	0
GO:0003416	endochondral bone growth	1	0	0	1	1	0	0
GO:0003417	growth plate cartilage development	0	0	0	0	1	0	0
GO:0005513	detection of calcium ion	0	1	0	0	0	0	0
GO:0005976	polysaccharide metabolic process	0	0	0	1	1	0	0
GO:0005977	glycogen metabolic process	0	0	0	1	1	0	0
GO:0005978	glycogen biosynthetic process	0	0	0	1	1	0	0
GO:0005980	glycogen catabolic process	0	0	0	1	1	0	0
GO:0005984	disaccharide metabolic process	0	0	0	1	1	0	0
GO:0005996	monosaccharide metabolic process	1	1	0	0	0	0	0
GO:0006002	fructose 6-phosphate metabolic process	1	1	0	0	0	0	0
GO:0006006	glucose metabolic process	1	1	0	0	0	0	0
GO:0006007	glucose catabolic process	1	1	0	0	0	0	0
GO:0006026	aminoglycan catabolic process	0	0	0	1	1	0	0
GO:0006027	glycosaminoglycan catabolic process	0	0	0	1	1	0	0
GO:0006066	alcohol metabolic process	1	1	0	0	1	0	0
GO:0006067	ethanol metabolic process	1	1	0	0	0	0	0
GO:0006081	cellular aldehyde metabolic process	0	0	0	0	0	0	0
GO:0006089	lactate metabolic process	0	0	0	0	0	0	0
GO:0006090	pyruvate metabolic process	1	1	0	0	0	0	0
GO:0006094	gluconeogenesis	0	0	0	0	0	0	0
GO:0006096	glycolytic process	1	1	0	0	0	0	0
GO:0006099	tricarboxylic acid cycle	0	0	0	0	0	0	0
GO:0006103	2-oxoglutarate metabolic process	0	0	0	0	0	0	0
GO:0006109	regulation of carbohydrate metabolic process	1	1	0	0	0	0	0
GO:0006110	regulation of glycolytic process	0	0	0	0	0	0	0
GO:0006111	regulation of gluconeogenesis	0	0	0	0	0	0	0
GO:0006112	energy reserve metabolic process	0	0	0	1	1	0	0
GO:0006119	oxidative phosphorylation	1	1	0	1	1	0	0
GO:0006120	mitochondrial electron transport, NADH to ubiquinone	0	0	0	0	0	0	0
GO:0006123	mitochondrial electron transport, cytochrome c to oxygen	1	1	0	1	1	0	0
GO:0006140	regulation of nucleotide metabolic process	1	1	0	0	0	0	0
GO:0006164	purine nucleotide biosynthetic process	0	0	0	0	0	0	0
GO:0006167	AMP biosynthetic process	0	1	0	0	0	0	0
GO:0006171	cAMP biosynthetic process	0	0	0	0	0	0	0
GO:0006188	IMP biosynthetic process	0	1	0	0	0	0	0
GO:0006195	purine nucleotide catabolic process	1	1	0	0	0	0	0
GO:0006260	DNA replication	1	1	0	0	0	0	0
GO:0006261	DNA-templated DNA replication	1	1	0	0	0	0	0
GO:0006268	DNA unwinding involved in DNA replication	1	1	0	0	0	0	0
GO:0006270	DNA replication initiation	1	1	0	0	0	0	0
GO:0006271	DNA strand elongation involved in DNA replication	1	1	0	0	0	0	0
GO:0006275	regulation of DNA replication	1	1	0	0	0	0	0
GO:0006278	RNA-templated DNA biosynthetic process	0	0	0	0	0	0	0
GO:0006282	regulation of DNA repair	0	0	0	0	0	0	0
GO:0006298	mismatch repair	0	1	0	0	0	0	0
GO:0006301	postreplication repair	0	0	0	0	1	0	0
GO:0006302	double-strand break repair	0	0	0	0	0	0	0
GO:0006305	DNA alkylation	0	0	0	0	0	0	0
GO:0006306	DNA methylation	0	0	0	0	0	0	0
GO:0006310	DNA recombination	1	1	0	0	0	0	0
GO:0006334	nucleosome assembly	0	0	0	1	1	0	0
GO:0006352	DNA-templated transcription initiation	0	0	0	0	0	0	0
GO:0006354	DNA-templated transcription elongation	0	0	0	0	0	0	0
GO:0006364	rRNA processing	0	0	0	1	1	0	0
GO:0006367	transcription initiation at RNA polymerase II promoter	0	0	0	0	0	0	0
GO:0006368	transcription elongation by RNA polymerase II	0	0	0	0	0	0	0
GO:0006403	RNA localization	0	0	0	0	0	0	0
GO:0006405	RNA export from nucleus	0	0	0	0	0	0	0
GO:0006406	mRNA export from nucleus	0	0	0	0	0	0	0
GO:0006413	translational initiation	0	0	0	1	1	0	0
GO:0006418	tRNA aminoacylation for protein translation	0	0	0	0	0	0	0
GO:0006446	regulation of translational initiation	0	0	0	1	1	0	0
GO:0006457	protein folding	0	0	0	0	0	0	0
GO:0006458	'de novo' protein folding	0	0	0	0	0	0	0
GO:0006513	protein monoubiquitination	0	0	0	1	1	0	0
GO:0006516	glycoprotein catabolic process	0	0	0	1	0	0	0
GO:0006520	amino acid metabolic process	0	0	0	0	0	0	0
GO:0006521	regulation of cellular amino acid metabolic process	0	0	0	0	0	0	0
GO:0006536	glutamate metabolic process	1	1	0	0	0	0	0
GO:0006547	histidine metabolic process	1	1	0	0	0	0	0
GO:0006551	leucine metabolic process	0	0	0	0	0	0	0
GO:0006605	protein targeting	0	0	0	0	0	0	0
GO:0006606	protein import into nucleus	1	1	0	0	0	0	0
GO:0006622	protein targeting to lysosome	0	0	0	1	1	0	0
GO:0006623	protein targeting to vacuole	0	0	0	1	1	0	0
GO:0006626	protein targeting to mitochondrion	0	0	0	0	0	0	0
GO:0006690	icosanoid metabolic process	0	0	0	1	1	0	0
GO:0006699	bile acid biosynthetic process	1	1	0	0	0	0	0
GO:0006700	C21-steroid hormone biosynthetic process	0	0	0	1	1	0	0
GO:0006702	androgen biosynthetic process	1	1	0	1	1	0	0
GO:0006704	glucocorticoid biosynthetic process	0	0	0	1	1	0	0
GO:0006705	mineralocorticoid biosynthetic process	0	0	0	1	1	0	0
GO:0006720	isoprenoid metabolic process	1	1	0	0	0	0	0
GO:0006721	terpenoid metabolic process	1	1	0	0	1	0	0
GO:0006734	NADH metabolic process	1	1	0	0	0	0	0
GO:0006735	NADH regeneration	1	1	0	0	0	0	0
GO:0006754	ATP biosynthetic process	0	0	0	0	0	0	0
GO:0006805	xenobiotic metabolic process	1	1	0	0	0	0	0
GO:0006809	nitric oxide biosynthetic process	1	1	0	0	0	0	0
GO:0006813	potassium ion transport	1	1	0	0	0	0	0
GO:0006814	sodium ion transport	1	1	0	0	0	0	0
GO:0006816	calcium ion transport	1	1	0	0	0	0	0
GO:0006817	phosphate ion transport	1	1	0	0	0	0	0
GO:0006836	neurotransmitter transport	0	0	0	0	0	0	0
GO:0006858	extracellular transport	1	0	0	0	0	0	0
GO:0006874	intracellular calcium ion homeostasis	1	1	0	0	0	0	0
GO:0006883	intracellular sodium ion homeostasis	1	1	0	0	0	0	0
GO:0006887	exocytosis	0	0	0	0	0	0	0
GO:0006891	intra-Golgi vesicle-mediated transport	0	0	0	1	1	0	0
GO:0006898	receptor-mediated endocytosis	1	1	0	1	1	0	0
GO:0006904	vesicle docking involved in exocytosis	0	0	0	0	0	0	0
GO:0006906	vesicle fusion	0	0	0	1	1	0	0
GO:0006909	phagocytosis	1	1	0	1	1	0	0
GO:0006910	phagocytosis, recognition	1	1	0	0	0	0	0
GO:0006913	nucleocytoplasmic transport	0	1	0	0	0	0	0
GO:0006919	activation of cysteine-type endopeptidase activity involved in apoptotic process	0	0	0	0	0	0	0
GO:0006936	muscle contraction	1	1	0	1	1	0	0
GO:0006937	regulation of muscle contraction	1	1	0	1	1	0	0
GO:0006939	smooth muscle contraction	0	0	0	0	0	0	0
GO:0006941	striated muscle contraction	1	1	0	1	1	0	0
GO:0006942	regulation of striated muscle contraction	1	1	0	1	1	0	0
GO:0006953	acute-phase response	0	0	0	0	0	0	0
GO:0006956	complement activation	1	1	0	0	0	0	0
GO:0006959	humoral immune response	1	1	0	0	0	0	0
GO:0006978	DNA damage response, signal transduction by p53 class mediator resulting in transcription of p21 class mediator	0	0	0	0	0	0	0
GO:0006979	response to oxidative stress	0	0	0	1	1	0	0
GO:0006986	response to unfolded protein	0	0	0	0	0	0	0
GO:0006995	cellular response to nitrogen starvation	0	0	0	1	1	0	0
GO:0006997	nucleus organization	0	0	0	0	0	0	0
GO:0006999	nuclear pore organization	0	0	0	0	0	0	0
GO:0007004	telomere maintenance via telomerase	0	0	0	0	0	0	0
GO:0007018	microtubule-based movement	1	1	0	0	0	0	0
GO:0007020	microtubule nucleation	0	0	0	0	0	0	0
GO:0007029	endoplasmic reticulum organization	0	0	0	1	1	0	0
GO:0007033	vacuole organization	0	0	0	1	1	0	0
GO:0007034	vacuolar transport	0	0	0	1	1	0	0
GO:0007041	lysosomal transport	0	0	0	1	1	0	0
GO:0007043	cell-cell junction assembly	0	0	0	1	1	0	0
GO:0007044	cell-substrate junction assembly	0	0	0	1	1	0	0
GO:0007051	spindle organization	0	0	0	0	0	0	0
GO:0007056	spindle assembly involved in female meiosis	0	0	0	1	1	0	0
GO:0007059	chromosome segregation	0	0	0	1	1	0	0
GO:0007080	mitotic metaphase chromosome alignment	0	0	0	0	0	0	0
GO:0007088	regulation of mitotic nuclear division	0	0	0	1	1	0	0
GO:0007091	metaphase/anaphase transition of mitotic cell cycle	0	0	0	1	1	0	0
GO:0007094	mitotic spindle assembly checkpoint signaling	0	0	0	1	1	0	0
GO:0007097	nuclear migration	0	0	0	0	0	0	0
GO:0007098	centrosome cycle	0	0	0	0	0	0	0
GO:0007127	meiosis I	1	1	0	0	0	0	0
GO:0007129	homologous chromosome pairing at meiosis	1	1	0	0	0	0	0
GO:0007130	synaptonemal complex assembly	1	1	0	0	0	0	0
GO:0007141	male meiosis I	1	0	0	0	0	0	0
GO:0007143	female meiotic nuclear division	0	0	0	0	0	0	0
GO:0007158	neuron cell-cell adhesion	1	1	0	0	0	0	0
GO:0007160	cell-matrix adhesion	0	0	0	1	1	0	0
GO:0007162	negative regulation of cell adhesion	1	1	0	1	0	0	0
GO:0007163	establishment or maintenance of cell polarity	1	1	0	1	1	0	0
GO:0007173	epidermal growth factor receptor signaling pathway	1	1	0	1	0	0	0
GO:0007178	transmembrane receptor protein serine/threonine kinase signaling pathway	0	1	0	1	1	0	0
GO:0007179	transforming growth factor beta receptor signaling pathway	0	0	0	1	1	0	0
GO:0007187	G protein-coupled receptor signaling pathway, coupled to cyclic nucleotide second messenger	0	0	0	0	0	0	0
GO:0007188	adenylate cyclase-modulating G protein-coupled receptor signaling pathway	1	1	0	0	0	0	0
GO:0007189	adenylate cyclase-activating G protein-coupled receptor signaling pathway	1	1	0	0	0	0	0
GO:0007190	activation of adenylate cyclase activity	0	1	0	0	0	0	0
GO:0007191	adenylate cyclase-activating dopamine receptor signaling pathway	0	0	0	0	0	0	0
GO:0007193	adenylate cyclase-inhibiting G protein-coupled receptor signaling pathway	0	0	0	0	0	0	0
GO:0007200	phospholipase C-activating G protein-coupled receptor signaling pathway	0	0	0	0	0	0	0
GO:0007202	activation of phospholipase C activity	0	0	0	1	1	0	0
GO:0007204	positive regulation of cytosolic calcium ion concentration	1	1	0	1	1	0	0
GO:0007212	dopamine receptor signaling pathway	0	0	0	1	1	0	0
GO:0007215	glutamate receptor signaling pathway	1	1	0	1	1	0	0
GO:0007224	smoothened signaling pathway	1	1	0	0	0	0	0
GO:0007229	integrin-mediated signaling pathway	0	0	0	1	1	0	0
GO:0007249	canonical NF-kappaB signal transduction	0	0	0	1	1	0	0
GO:0007254	JNK cascade	1	1	0	1	1	0	0
GO:0007259	receptor signaling pathway via JAK-STAT	1	1	0	0	0	0	0
GO:0007260	tyrosine phosphorylation of STAT protein	1	1	0	0	0	0	0
GO:0007263	nitric oxide mediated signal transduction	1	0	0	0	0	0	0
GO:0007265	Ras protein signal transduction	1	1	0	0	0	0	0
GO:0007266	Rho protein signal transduction	0	0	0	1	1	0	0
GO:0007269	neurotransmitter secretion	0	0	0	1	0	0	0
GO:0007272	ensheathment of neurons	1	1	0	0	0	0	0
GO:0007281	germ cell development	1	1	0	0	0	0	0
GO:0007286	spermatid development	1	1	0	0	0	0	0
GO:0007292	female gamete generation	1	1	0	0	0	0	0
GO:0007350	blastoderm segmentation	1	1	0	0	0	0	0
GO:0007368	determination of left/right symmetry	1	1	0	0	0	0	0
GO:0007369	gastrulation	1	1	0	1	1	0	0
GO:0007405	neuroblast proliferation	1	1	0	1	1	0	0
GO:0007409	axonogenesis	0	0	0	1	1	0	0
GO:0007411	axon guidance	0	1	0	0	0	0	0
GO:0007416	synapse assembly	1	1	0	0	0	0	0
GO:0007422	peripheral nervous system development	1	1	0	0	1	0	0
GO:0007431	salivary gland development	1	1	0	1	1	0	0
GO:0007435	salivary gland morphogenesis	1	1	0	1	1	0	0
GO:0007440	foregut morphogenesis	1	1	0	1	0	0	0
GO:0007492	endoderm development	1	1	0	1	1	0	0
GO:0007494	midgut development	0	1	0	0	0	0	0
GO:0007498	mesoderm development	1	1	0	1	1	0	0
GO:0007517	muscle organ development	1	1	0	1	1	0	0
GO:0007519	skeletal muscle tissue development	0	1	0	0	0	0	0
GO:0007528	neuromuscular junction development	1	1	0	0	0	0	0
GO:0007530	sex determination	1	1	0	1	1	0	0
GO:0007548	sex differentiation	1	1	0	1	1	0	0
GO:0007565	female pregnancy	0	0	0	1	1	0	0
GO:0007566	embryo implantation	0	0	0	0	1	0	0
GO:0007567	parturition	0	0	0	0	0	0	0
GO:0007584	response to nutrient	1	1	0	0	0	0	0
GO:0007586	digestion	1	1	0	0	0	0	0
GO:0007589	body fluid secretion	1	1	0	0	0	0	0
GO:0007595	lactation	1	1	0	0	0	0	0
GO:0007596	blood coagulation	0	0	0	1	1	0	0
GO:0007599	hemostasis	0	0	0	1	1	0	0
GO:0007611	learning or memory	1	1	0	0	0	0	0
GO:0007612	learning	1	1	0	0	0	0	0
GO:0007617	mating behavior	0	0	0	0	0	0	0
GO:0007622	rhythmic behavior	1	1	0	0	0	0	0
GO:0007623	circadian rhythm	1	1	0	1	1	0	0
GO:0007625	grooming behavior	1	1	0	0	0	0	0
GO:0007626	locomotory behavior	1	1	0	0	0	0	0
GO:0007631	feeding behavior	0	0	0	0	0	0	0
GO:0007632	visual behavior	0	0	0	0	0	0	0
GO:0008016	regulation of heart contraction	1	1	0	0	0	0	0
GO:0008037	cell recognition	1	1	0	0	0	0	0
GO:0008045	motor neuron axon guidance	1	1	0	0	0	0	0
GO:0008156	negative regulation of DNA replication	0	0	0	0	0	0	0
GO:0008203	cholesterol metabolic process	0	0	0	0	1	0	0
GO:0008206	bile acid metabolic process	1	1	0	0	0	0	0
GO:0008207	C21-steroid hormone metabolic process	1	1	0	1	1	0	0
GO:0008209	androgen metabolic process	1	1	0	1	1	0	0
GO:0008210	estrogen metabolic process	0	0	0	1	1	0	0
GO:0008211	glucocorticoid metabolic process	0	1	0	1	1	0	0
GO:0008212	mineralocorticoid metabolic process	0	0	0	1	1	0	0
GO:0008217	regulation of blood pressure	1	1	0	1	1	0	0
GO:0008228	opsonization	1	1	0	0	0	0	0
GO:0008277	regulation of G protein-coupled receptor signaling pathway	0	0	0	0	0	0	0
GO:0008299	isoprenoid biosynthetic process	0	0	0	0	0	0	0
GO:0008306	associative learning	0	0	0	0	0	0	0
GO:0008344	adult locomotory behavior	0	1	0	0	0	0	0
GO:0008347	glial cell migration	0	0	0	0	0	0	0
GO:0008360	regulation of cell shape	0	0	0	1	1	0	0
GO:0008361	regulation of cell size	0	0	0	1	1	0	0
GO:0008366	axon ensheathment	1	1	0	0	0	0	0
GO:0008406	gonad development	1	1	0	1	1	0	0
GO:0008542	visual learning	0	0	0	0	0	0	0
GO:0008543	fibroblast growth factor receptor signaling pathway	1	1	0	1	1	0	0
GO:0008544	epidermis development	1	1	0	1	1	0	0
GO:0008584	male gonad development	1	1	0	1	1	0	0
GO:0008585	female gonad development	1	1	0	0	0	0	0
GO:0008589	regulation of smoothened signaling pathway	1	1	0	0	0	0	0
GO:0008608	attachment of spindle microtubules to kinetochore	0	0	0	0	0	0	0
GO:0008625	extrinsic apoptotic signaling pathway via death domain receptors	0	0	0	0	0	0	0
GO:0008630	intrinsic apoptotic signaling pathway in response to DNA damage	0	0	0	0	1	0	0
GO:0008631	intrinsic apoptotic signaling pathway in response to oxidative stress	0	0	0	0	1	0	0
GO:0008652	amino acid biosynthetic process	0	0	0	0	0	0	0
GO:0009060	aerobic respiration	1	1	0	0	0	0	0
GO:0009063	amino acid catabolic process	0	0	0	0	0	0	0
GO:0009064	glutamine family amino acid metabolic process	1	0	0	0	0	0	0
GO:0009123	nucleoside monophosphate metabolic process	1	1	0	0	0	0	0
GO:0009126	purine nucleoside monophosphate metabolic process	1	1	0	0	0	0	0
GO:0009132	nucleoside diphosphate metabolic process	1	1	0	0	0	0	0
GO:0009134	nucleoside diphosphate catabolic process	1	1	0	0	0	0	0
GO:0009135	purine nucleoside diphosphate metabolic process	1	1	0	0	0	0	0
GO:0009137	purine nucleoside diphosphate catabolic process	1	1	0	0	0	0	0
GO:0009141	nucleoside triphosphate metabolic process	1	1	0	0	0	0	0
GO:0009142	nucleoside triphosphate biosynthetic process	0	0	0	0	0	0	0
GO:0009144	purine nucleoside triphosphate metabolic process	1	1	0	0	0	0	0
GO:0009145	purine nucleoside triphosphate biosynthetic process	0	0	0	0	0	0	0
GO:0009152	purine ribonucleotide biosynthetic process	0	0	0	0	0	0	0
GO:0009154	purine ribonucleotide catabolic process	1	1	0	0	0	0	0
GO:0009161	ribonucleoside monophosphate metabolic process	1	1	0	0	0	0	0
GO:0009165	nucleotide biosynthetic process	0	0	0	0	0	0	0
GO:0009166	nucleotide catabolic process	1	1	0	0	0	0	0
GO:0009167	purine ribonucleoside monophosphate metabolic process	1	1	0	0	0	0	0
GO:0009179	purine ribonucleoside diphosphate metabolic process	1	1	0	0	0	0	0
GO:0009181	purine ribonucleoside diphosphate catabolic process	1	1	0	0	0	0	0
GO:0009185	ribonucleoside diphosphate metabolic process	1	1	0	0	0	0	0
GO:0009187	cyclic nucleotide metabolic process	0	0	0	0	0	0	0
GO:0009190	cyclic nucleotide biosynthetic process	0	0	0	0	0	0	0
GO:0009191	ribonucleoside diphosphate catabolic process	1	1	0	0	0	0	0
GO:0009199	ribonucleoside triphosphate metabolic process	1	1	0	0	0	0	0
GO:0009201	ribonucleoside triphosphate biosynthetic process	0	0	0	0	0	0	0
GO:0009205	purine ribonucleoside triphosphate metabolic process	1	1	0	0	0	0	0
GO:0009206	purine ribonucleoside triphosphate biosynthetic process	0	0	0	0	0	0	0
GO:0009250	glucan biosynthetic process	0	0	0	1	1	0	0
GO:0009251	glucan catabolic process	0	0	0	1	1	0	0
GO:0009260	ribonucleotide biosynthetic process	0	0	0	0	0	0	0
GO:0009261	ribonucleotide catabolic process	1	1	0	0	0	0	0
GO:0009266	response to temperature stimulus	0	0	0	0	0	0	0
GO:0009267	cellular response to starvation	0	0	0	1	1	0	0
GO:0009268	response to pH	1	1	0	0	0	0	0
GO:0009299	mRNA transcription	0	1	0	0	0	0	0
GO:0009306	protein secretion	1	1	0	0	0	0	0
GO:0009314	response to radiation	0	0	0	1	1	0	0
GO:0009404	toxin metabolic process	0	0	0	0	1	0	0
GO:0009408	response to heat	0	0	0	0	0	0	0
GO:0009409	response to cold	0	0	0	0	0	0	0
GO:0009410	response to xenobiotic stimulus	1	1	0	1	1	0	0
GO:0009411	response to UV	0	0	0	1	1	0	0
GO:0009416	response to light stimulus	0	0	0	1	1	0	0
GO:0009581	detection of external stimulus	0	1	0	0	0	0	0
GO:0009582	detection of abiotic stimulus	0	1	0	0	0	0	0
GO:0009595	detection of biotic stimulus	0	0	0	1	1	0	0
GO:0009612	response to mechanical stimulus	1	1	0	1	1	0	0
GO:0009698	phenylpropanoid metabolic process	0	0	0	1	1	0	0
GO:0009743	response to carbohydrate	1	1	0	1	1	0	0
GO:0009746	response to hexose	1	1	0	0	1	0	0
GO:0009749	response to glucose	1	1	0	0	1	0	0
GO:0009755	hormone-mediated signaling pathway	1	1	0	0	0	0	0
GO:0009791	post-embryonic development	0	0	0	0	1	0	0
GO:0009798	axis specification	1	1	0	0	0	0	0
GO:0009799	specification of symmetry	1	1	0	0	0	0	0
GO:0009804	coumarin metabolic process	0	0	0	1	1	0	0
GO:0009820	alkaloid metabolic process	0	0	0	1	1	0	0
GO:0009855	determination of bilateral symmetry	1	1	0	0	0	0	0
GO:0009880	embryonic pattern specification	1	1	0	0	0	0	0
GO:0009895	negative regulation of catabolic process	0	1	0	0	0	0	0
GO:0009914	hormone transport	1	1	0	0	0	0	0
GO:0009952	anterior/posterior pattern specification	0	0	0	0	0	0	0
GO:0009953	dorsal/ventral pattern formation	1	1	0	0	0	0	0
GO:0009988	cell-cell recognition	1	1	0	0	0	0	0
GO:0010001	glial cell differentiation	1	1	0	1	1	0	0
GO:0010038	response to metal ion	1	1	0	1	1	0	0
GO:0010039	response to iron ion	0	0	0	0	0	0	0
GO:0010092	specification of animal organ identity	1	1	0	0	0	0	0
GO:0010212	response to ionizing radiation	0	0	0	0	0	0	0
GO:0010226	response to lithium ion	0	0	0	0	0	0	0
GO:0010257	NADH dehydrogenase complex assembly	0	0	0	0	0	0	0
GO:0010288	response to lead ion	0	0	0	0	0	0	0
GO:0010332	response to gamma radiation	0	0	0	0	0	0	0
GO:0010421	hydrogen peroxide-mediated programmed cell death	0	0	0	0	0	0	0
GO:0010447	response to acidic pH	1	1	0	0	0	0	0
GO:0010453	regulation of cell fate commitment	1	1	0	0	0	0	0
GO:0010455	positive regulation of cell fate commitment	1	1	0	0	0	0	0
GO:0010463	mesenchymal cell proliferation	1	1	0	1	1	0	0
GO:0010464	regulation of mesenchymal cell proliferation	1	1	0	1	1	0	0
GO:0010466	negative regulation of peptidase activity	0	0	0	0	0	0	0
GO:0010469	regulation of signaling receptor activity	1	1	0	0	0	0	0
GO:0010506	regulation of autophagy	0	0	0	1	1	0	0
GO:0010507	negative regulation of autophagy	0	0	0	0	1	0	0
GO:0010508	positive regulation of autophagy	0	0	0	1	1	0	0
GO:0010517	regulation of phospholipase activity	1	1	0	1	1	0	0
GO:0010518	positive regulation of phospholipase activity	1	1	0	1	1	0	0
GO:0010522	regulation of calcium ion transport into cytosol	1	1	0	0	0	0	0
GO:0010524	positive regulation of calcium ion transport into cytosol	0	1	0	0	0	0	0
GO:0010559	regulation of glycoprotein biosynthetic process	0	0	0	0	0	0	0
GO:0010560	positive regulation of glycoprotein biosynthetic process	1	1	0	0	0	0	0
GO:0010563	negative regulation of phosphorus metabolic process	0	0	0	0	0	0	0
GO:0010565	regulation of cellular ketone metabolic process	1	1	0	1	1	0	0
GO:0010566	regulation of ketone biosynthetic process	0	0	0	0	0	0	0
GO:0010569	regulation of double-strand break repair via homologous recombination	0	0	0	0	0	0	0
GO:0010572	positive regulation of platelet activation	1	1	0	0	0	0	0
GO:0010575	positive regulation of vascular endothelial growth factor production	0	0	0	0	0	0	0
GO:0010586	miRNA metabolic process	1	1	0	0	0	0	0
GO:0010594	regulation of endothelial cell migration	1	1	0	1	1	0	0
GO:0010595	positive regulation of endothelial cell migration	1	1	0	1	1	0	0
GO:0010596	negative regulation of endothelial cell migration	0	0	0	0	1	0	0
GO:0010611	regulation of cardiac muscle hypertrophy	0	0	0	1	1	0	0
GO:0010613	positive regulation of cardiac muscle hypertrophy	0	0	0	1	1	0	0
GO:0010614	negative regulation of cardiac muscle hypertrophy	0	0	0	0	0	0	0
GO:0010623	programmed cell death involved in cell development	1	1	0	1	1	0	0
GO:0010631	epithelial cell migration	1	1	0	1	1	0	0
GO:0010632	regulation of epithelial cell migration	1	1	0	1	1	0	0
GO:0010634	positive regulation of epithelial cell migration	1	1	0	1	1	0	0
GO:0010639	negative regulation of organelle organization	0	0	0	0	1	0	0
GO:0010644	cell communication by electrical coupling	0	1	0	0	0	0	0
GO:0010657	muscle cell apoptotic process	1	1	0	0	0	0	0
GO:0010660	regulation of muscle cell apoptotic process	1	1	0	0	0	0	0
GO:0010661	positive regulation of muscle cell apoptotic process	1	1	0	0	0	0	0
GO:0010712	regulation of collagen metabolic process	1	1	0	1	1	0	0
GO:0010714	positive regulation of collagen metabolic process	1	1	0	0	1	0	0
GO:0010717	regulation of epithelial to mesenchymal transition	0	0	0	0	0	0	0
GO:0010718	positive regulation of epithelial to mesenchymal transition	0	1	0	1	1	0	0
GO:0010721	negative regulation of cell development	0	1	0	0	0	0	0
GO:0010737	protein kinase A signaling	1	1	0	0	0	0	0
GO:0010742	macrophage derived foam cell differentiation	0	0	0	1	1	0	0
GO:0010743	regulation of macrophage derived foam cell differentiation	0	0	0	1	1	0	0
GO:0010745	negative regulation of macrophage derived foam cell differentiation	0	0	0	1	1	0	0
GO:0010749	regulation of nitric oxide mediated signal transduction	0	0	0	0	0	0	0
GO:0010761	fibroblast migration	0	0	0	1	1	0	0
GO:0010762	regulation of fibroblast migration	0	0	0	1	1	0	0
GO:0010763	positive regulation of fibroblast migration	0	0	0	1	1	0	0
GO:0010803	regulation of tumor necrosis factor-mediated signaling pathway	0	0	0	0	0	0	0
GO:0010810	regulation of cell-substrate adhesion	0	0	0	1	1	0	0
GO:0010811	positive regulation of cell-substrate adhesion	0	0	0	1	1	0	0
GO:0010818	T cell chemotaxis	1	1	0	0	0	0	0
GO:0010819	regulation of T cell chemotaxis	1	1	0	0	0	0	0
GO:0010820	positive regulation of T cell chemotaxis	1	1	0	0	0	0	0
GO:0010821	regulation of mitochondrion organization	0	0	0	0	0	0	0
GO:0010822	positive regulation of mitochondrion organization	0	0	0	0	0	0	0
GO:0010828	positive regulation of glucose transmembrane transport	0	0	0	0	0	0	0
GO:0010833	telomere maintenance via telomere lengthening	0	0	0	0	0	0	0
GO:0010837	regulation of keratinocyte proliferation	1	0	0	0	0	0	0
GO:0010863	positive regulation of phospholipase C activity	1	1	0	1	1	0	0
GO:0010874	regulation of cholesterol efflux	0	1	0	0	0	0	0
GO:0010875	positive regulation of cholesterol efflux	1	1	0	0	0	0	0
GO:0010878	cholesterol storage	0	0	0	1	1	0	0
GO:0010880	regulation of release of sequestered calcium ion into cytosol by sarcoplasmic reticulum	1	1	0	0	0	0	0
GO:0010881	regulation of cardiac muscle contraction by regulation of the release of sequestered calcium ion	1	1	0	0	0	0	0
GO:0010882	regulation of cardiac muscle contraction by calcium ion signaling	1	1	0	0	0	0	0
GO:0010883	regulation of lipid storage	0	0	0	1	1	0	0
GO:0010884	positive regulation of lipid storage	0	0	0	0	1	0	0
GO:0010885	regulation of cholesterol storage	0	0	0	1	1	0	0
GO:0010893	positive regulation of steroid biosynthetic process	1	1	0	0	0	0	0
GO:0010894	negative regulation of steroid biosynthetic process	0	0	0	0	0	0	0
GO:0010906	regulation of glucose metabolic process	1	1	0	0	0	0	0
GO:0010907	positive regulation of glucose metabolic process	1	1	0	0	0	0	0
GO:0010919	regulation of inositol phosphate biosynthetic process	0	0	0	0	0	0	0
GO:0010922	positive regulation of phosphatase activity	0	0	0	0	1	0	0
GO:0010927	cellular component assembly involved in morphogenesis	0	0	0	1	1	0	0
GO:0010934	macrophage cytokine production	0	0	0	1	1	0	0
GO:0010935	regulation of macrophage cytokine production	0	0	0	1	1	0	0
GO:0010936	negative regulation of macrophage cytokine production	0	1	0	1	1	0	0
GO:0010948	negative regulation of cell cycle process	0	1	0	0	0	0	0
GO:0010950	positive regulation of endopeptidase activity	0	0	0	1	1	0	0
GO:0010952	positive regulation of peptidase activity	0	0	0	1	1	0	0
GO:0010959	regulation of metal ion transport	1	1	0	0	0	0	0
GO:0010965	regulation of mitotic sister chromatid separation	0	0	0	1	1	0	0
GO:0010968	regulation of microtubule nucleation	0	0	0	0	0	0	0
GO:0010970	transport along microtubule	1	1	0	0	0	0	0
GO:0010971	positive regulation of G2/M transition of mitotic cell cycle	0	0	0	0	1	0	0
GO:0010975	regulation of neuron projection development	0	0	0	1	1	0	0
GO:0010976	positive regulation of neuron projection development	0	0	0	0	0	0	0
GO:0010977	negative regulation of neuron projection development	0	0	0	0	0	0	0
GO:0010992	ubiquitin recycling	0	0	0	1	1	0	0
GO:0010994	free ubiquitin chain polymerization	0	0	0	1	1	0	0
GO:0014002	astrocyte development	0	1	0	0	0	0	0
GO:0014003	oligodendrocyte development	0	0	0	1	1	0	0
GO:0014004	microglia differentiation	1	1	0	1	1	0	0
GO:0014013	regulation of gliogenesis	1	1	0	0	0	0	0
GO:0014015	positive regulation of gliogenesis	1	1	0	0	1	0	0
GO:0014020	primary neural tube formation	0	1	0	0	0	0	0
GO:0014033	neural crest cell differentiation	0	0	0	0	0	0	0
GO:0014037	Schwann cell differentiation	1	1	0	0	1	0	0
GO:0014044	Schwann cell development	0	0	0	0	1	0	0
GO:0014059	regulation of dopamine secretion	0	0	0	0	0	0	0
GO:0014061	regulation of norepinephrine secretion	0	0	0	0	0	0	0
GO:0014074	response to purine-containing compound	0	0	0	0	0	0	0
GO:0014075	response to amine	0	0	0	0	0	0	0
GO:0014706	striated muscle tissue development	1	1	0	1	1	0	0
GO:0014741	negative regulation of muscle hypertrophy	0	0	0	0	0	0	0
GO:0014742	positive regulation of muscle hypertrophy	0	0	0	1	1	0	0
GO:0014743	regulation of muscle hypertrophy	0	0	0	1	1	0	0
GO:0014745	negative regulation of muscle adaptation	1	1	0	0	0	0	0
GO:0014808	release of sequestered calcium ion into cytosol by sarcoplasmic reticulum	1	1	0	0	0	0	0
GO:0014812	muscle cell migration	0	0	0	1	1	0	0
GO:0014823	response to activity	1	1	0	0	0	0	0
GO:0014842	regulation of skeletal muscle satellite cell proliferation	0	1	0	0	0	0	0
GO:0014850	response to muscle activity	1	1	0	0	0	0	0
GO:0014855	striated muscle cell proliferation	1	1	0	0	0	0	0
GO:0014856	skeletal muscle cell proliferation	1	1	0	0	0	0	0
GO:0014857	regulation of skeletal muscle cell proliferation	1	1	0	0	0	0	0
GO:0014887	cardiac muscle adaptation	0	0	0	0	0	0	0
GO:0014896	muscle hypertrophy	1	0	0	1	1	0	0
GO:0014897	striated muscle hypertrophy	1	0	0	1	1	0	0
GO:0014898	cardiac muscle hypertrophy in response to stress	0	0	0	0	0	0	0
GO:0014902	myotube differentiation	0	1	0	0	0	0	0
GO:0014909	smooth muscle cell migration	0	0	0	1	1	0	0
GO:0014910	regulation of smooth muscle cell migration	0	0	0	1	1	0	0
GO:0014911	positive regulation of smooth muscle cell migration	0	1	0	1	1	0	0
GO:0015721	bile acid and bile salt transport	1	1	0	0	0	0	0
GO:0015824	proline transport	0	0	0	1	0	0	0
GO:0015833	peptide transport	1	1	0	0	0	0	0
GO:0015837	amine transport	0	0	0	0	0	0	0
GO:0015844	monoamine transport	0	0	0	0	0	0	0
GO:0015850	organic hydroxy compound transport	1	1	0	0	1	0	0
GO:0015874	norepinephrine transport	0	0	0	0	0	0	0
GO:0015918	sterol transport	0	1	0	0	0	0	0
GO:0015931	nucleobase-containing compound transport	0	0	0	0	0	0	0
GO:0015980	energy derivation by oxidation of organic compounds	1	1	0	1	1	0	0
GO:0015986	proton motive force-driven ATP synthesis	0	0	0	0	0	0	0
GO:0016045	detection of bacterium	0	0	0	1	1	0	0
GO:0016050	vesicle organization	0	0	0	1	1	0	0
GO:0016051	carbohydrate biosynthetic process	0	0	0	0	0	0	0
GO:0016052	carbohydrate catabolic process	1	1	0	1	1	0	0
GO:0016053	organic acid biosynthetic process	1	1	0	0	0	0	0
GO:0016055	Wnt signaling pathway	0	0	0	1	1	0	0
GO:0016072	rRNA metabolic process	0	0	0	1	1	0	0
GO:0016073	snRNA metabolic process	0	0	0	1	1	0	0
GO:0016074	sno(s)RNA metabolic process	0	0	0	1	1	0	0
GO:0016075	rRNA catabolic process	0	0	0	1	1	0	0
GO:0016078	tRNA catabolic process	0	0	0	1	1	0	0
GO:0016079	synaptic vesicle exocytosis	0	0	0	0	0	0	0
GO:0016081	synaptic vesicle docking	0	0	0	0	0	0	0
GO:0016082	synaptic vesicle priming	0	0	0	0	0	0	0
GO:0016098	monoterpenoid metabolic process	0	0	0	1	1	0	0
GO:0016101	diterpenoid metabolic process	1	1	0	0	1	0	0
GO:0016114	terpenoid biosynthetic process	0	0	0	0	0	0	0
GO:0016125	sterol metabolic process	0	0	0	1	1	0	0
GO:0016180	snRNA processing	0	0	0	1	1	0	0
GO:0016197	endosomal transport	0	0	0	1	1	0	0
GO:0016202	regulation of striated muscle tissue development	1	1	0	0	0	0	0
GO:0016233	telomere capping	0	0	0	0	0	0	0
GO:0016236	macroautophagy	0	0	0	1	1	0	0
GO:0016241	regulation of macroautophagy	0	0	0	0	1	0	0
GO:0016242	negative regulation of macroautophagy	0	0	0	1	1	0	0
GO:0016331	morphogenesis of embryonic epithelium	1	1	0	1	0	0	0
GO:0016358	dendrite development	0	1	0	0	1	0	0
GO:0016444	somatic cell DNA recombination	0	0	0	1	1	0	0
GO:0016482	cytosolic transport	0	0	0	1	1	0	0
GO:0017015	regulation of transforming growth factor beta receptor signaling pathway	0	0	0	0	1	0	0
GO:0017156	calcium-ion regulated exocytosis	0	0	0	0	0	0	0
GO:0017157	regulation of exocytosis	0	0	0	0	0	0	0
GO:0018105	peptidyl-serine phosphorylation	0	1	0	0	0	0	0
GO:0018108	peptidyl-tyrosine phosphorylation	1	1	0	1	1	0	0
GO:0018209	peptidyl-serine modification	0	1	0	0	0	0	0
GO:0018212	peptidyl-tyrosine modification	1	1	0	1	1	0	0
GO:0018958	phenol-containing compound metabolic process	0	0	0	0	0	0	0
GO:0019058	viral life cycle	0	0	0	1	1	0	0
GO:0019081	viral translation	0	0	0	1	1	0	0
GO:0019098	reproductive behavior	0	0	0	0	0	0	0
GO:0019216	regulation of lipid metabolic process	1	1	0	0	1	0	0
GO:0019217	regulation of fatty acid metabolic process	1	1	0	0	1	0	0
GO:0019218	regulation of steroid metabolic process	1	1	0	0	1	0	0
GO:0019226	transmission of nerve impulse	1	1	0	0	0	0	0
GO:0019228	neuronal action potential	0	0	0	0	0	0	0
GO:0019229	regulation of vasoconstriction	0	0	0	1	1	0	0
GO:0019233	sensory perception of pain	1	1	0	0	0	0	0
GO:0019318	hexose metabolic process	1	1	0	0	0	0	0
GO:0019319	hexose biosynthetic process	0	0	0	0	0	0	0
GO:0019320	hexose catabolic process	1	1	0	0	0	0	0
GO:0019362	pyridine nucleotide metabolic process	1	1	0	0	0	0	0
GO:0019364	pyridine nucleotide catabolic process	1	1	0	0	0	0	0
GO:0019369	arachidonic acid metabolic process	0	0	0	1	1	0	0
GO:0019373	epoxygenase P450 pathway	0	0	0	0	1	0	0
GO:0019646	aerobic electron transport chain	1	1	0	1	1	0	0
GO:0019674	NAD metabolic process	1	1	0	0	0	0	0
GO:0019677	NAD catabolic process	1	1	0	0	0	0	0
GO:0019722	calcium-mediated signaling	1	1	0	0	0	0	0
GO:0019730	antimicrobial humoral response	1	1	0	0	0	0	0
GO:0019748	secondary metabolic process	0	0	0	1	1	0	0
GO:0019827	stem cell population maintenance	0	0	0	1	1	0	0
GO:0019882	antigen processing and presentation	0	0	0	1	1	0	0
GO:0019915	lipid storage	0	0	0	1	1	0	0
GO:0019933	cAMP-mediated signaling	0	0	0	0	0	0	0
GO:0019934	cGMP-mediated signaling	0	0	0	0	0	0	0
GO:0019935	cyclic-nucleotide-mediated signaling	0	0	0	0	1	0	0
GO:0021510	spinal cord development	1	1	0	0	0	0	0
GO:0021511	spinal cord patterning	1	1	0	0	0	0	0
GO:0021513	spinal cord dorsal/ventral patterning	1	1	0	0	0	0	0
GO:0021514	ventral spinal cord interneuron differentiation	0	1	0	0	0	0	0
GO:0021515	cell differentiation in spinal cord	1	1	0	0	0	0	0
GO:0021517	ventral spinal cord development	1	1	0	0	0	0	0
GO:0021522	spinal cord motor neuron differentiation	0	1	0	0	0	0	0
GO:0021532	neural tube patterning	1	1	0	0	0	0	0
GO:0021536	diencephalon development	1	1	0	1	1	0	0
GO:0021537	telencephalon development	0	1	0	1	1	0	0
GO:0021543	pallium development	0	1	0	1	1	0	0
GO:0021545	cranial nerve development	0	0	0	1	1	0	0
GO:0021548	pons development	0	0	0	1	1	0	0
GO:0021549	cerebellum development	1	1	0	0	1	0	0
GO:0021554	optic nerve development	0	0	0	1	1	0	0
GO:0021562	vestibulocochlear nerve development	0	0	0	1	0	0	0
GO:0021575	hindbrain morphogenesis	1	0	0	0	0	0	0
GO:0021587	cerebellum morphogenesis	1	0	0	0	0	0	0
GO:0021602	cranial nerve morphogenesis	0	0	0	1	1	0	0
GO:0021604	cranial nerve structural organization	0	0	0	1	1	0	0
GO:0021675	nerve development	0	0	0	1	1	0	0
GO:0021695	cerebellar cortex development	1	1	0	0	0	0	0
GO:0021696	cerebellar cortex morphogenesis	1	0	0	0	0	0	0
GO:0021700	developmental maturation	1	1	0	1	0	0	0
GO:0021761	limbic system development	1	1	0	1	1	0	0
GO:0021762	substantia nigra development	1	1	0	0	0	0	0
GO:0021766	hippocampus development	1	1	0	1	1	0	0
GO:0021781	glial cell fate commitment	0	0	0	1	1	0	0
GO:0021782	glial cell development	1	1	0	1	1	0	0
GO:0021794	thalamus development	1	1	0	1	1	0	0
GO:0021795	cerebral cortex cell migration	0	0	0	0	0	0	0
GO:0021846	cell proliferation in forebrain	1	0	0	0	0	0	0
GO:0021854	hypothalamus development	1	1	0	1	1	0	0
GO:0021871	forebrain regionalization	0	0	0	0	0	0	0
GO:0021872	forebrain generation of neurons	1	1	0	1	1	0	0
GO:0021879	forebrain neuron differentiation	1	0	0	1	1	0	0
GO:0021884	forebrain neuron development	1	1	0	1	1	0	0
GO:0021885	forebrain cell migration	0	0	0	0	0	0	0
GO:0021904	dorsal/ventral neural tube patterning	1	1	0	0	0	0	0
GO:0021915	neural tube development	1	1	0	0	0	0	0
GO:0021936	regulation of cerebellar granule cell precursor proliferation	1	1	0	0	0	0	0
GO:0021953	central nervous system neuron differentiation	1	1	0	0	0	0	0
GO:0021954	central nervous system neuron development	0	0	0	1	1	0	0
GO:0021979	hypothalamus cell differentiation	0	0	0	1	1	0	0
GO:0021983	pituitary gland development	1	1	0	0	0	0	0
GO:0021984	adenohypophysis development	0	0	0	0	0	0	0
GO:0021987	cerebral cortex development	0	0	0	1	1	0	0
GO:0022029	telencephalon cell migration	0	0	0	0	0	0	0
GO:0022037	metencephalon development	1	1	0	1	1	0	0
GO:0022401	negative adaptation of signaling pathway	0	0	0	1	0	0	0
GO:0022404	molting cycle process	1	1	0	1	1	0	0
GO:0022405	hair cycle process	1	1	0	1	1	0	0
GO:0022406	membrane docking	0	0	0	1	1	0	0
GO:0022408	negative regulation of cell-cell adhesion	1	1	0	0	0	0	0
GO:0022409	positive regulation of cell-cell adhesion	1	1	0	1	1	0	0
GO:0022410	circadian sleep/wake cycle process	0	0	0	0	0	0	0
GO:0022600	digestive system process	1	1	0	0	0	0	0
GO:0022602	ovulation cycle process	1	1	0	0	0	0	0
GO:0022604	regulation of cell morphogenesis	1	1	0	1	1	0	0
GO:0022612	gland morphogenesis	1	1	0	1	1	0	0
GO:0022616	DNA strand elongation	0	0	0	0	0	0	0
GO:0022617	extracellular matrix disassembly	1	0	0	0	0	0	0
GO:0022618	protein-RNA complex assembly	0	0	0	1	1	0	0
GO:0022898	regulation of transmembrane transporter activity	1	1	0	0	0	0	0
GO:0022900	electron transport chain	1	1	0	1	1	0	0
GO:0022904	respiratory electron transport chain	1	1	0	1	1	0	0
GO:0023019	signal transduction involved in regulation of gene expression	1	1	0	0	0	0	0
GO:0023035	CD40 signaling pathway	0	0	0	1	1	0	0
GO:0023058	adaptation of signaling pathway	0	0	0	1	0	0	0
GO:0030010	establishment of cell polarity	1	1	0	1	0	0	0
GO:0030011	maintenance of cell polarity	0	0	0	1	1	0	0
GO:0030038	contractile actin filament bundle assembly	0	0	0	1	1	0	0
GO:0030048	actin filament-based movement	1	1	0	1	0	0	0
GO:0030071	regulation of mitotic metaphase/anaphase transition	0	0	0	1	1	0	0
GO:0030072	peptide hormone secretion	1	1	0	0	0	0	0
GO:0030073	insulin secretion	1	1	0	0	0	0	0
GO:0030098	lymphocyte differentiation	0	0	0	1	1	0	0
GO:0030100	regulation of endocytosis	1	1	0	1	1	0	0
GO:0030111	regulation of Wnt signaling pathway	1	1	0	1	1	0	0
GO:0030150	protein import into mitochondrial matrix	0	0	0	0	0	0	0
GO:0030167	proteoglycan catabolic process	0	0	0	1	1	0	0
GO:0030168	platelet activation	0	0	0	1	1	0	0
GO:0030174	regulation of DNA-templated DNA replication initiation	1	1	0	0	0	0	0
GO:0030177	positive regulation of Wnt signaling pathway	1	1	0	1	1	0	0
GO:0030178	negative regulation of Wnt signaling pathway	0	0	0	1	1	0	0
GO:0030193	regulation of blood coagulation	0	0	0	0	0	0	0
GO:0030195	negative regulation of blood coagulation	0	0	0	0	0	0	0
GO:0030198	extracellular matrix organization	0	0	0	0	0	0	0
GO:0030212	hyaluronan metabolic process	0	0	0	0	1	0	0
GO:0030214	hyaluronan catabolic process	0	0	0	0	1	0	0
GO:0030217	T cell differentiation	1	0	0	1	1	0	0
GO:0030219	megakaryocyte differentiation	0	0	0	1	1	0	0
GO:0030238	male sex determination	1	1	0	0	0	0	0
GO:0030239	myofibril assembly	0	0	0	1	1	0	0
GO:0030242	autophagy of peroxisome	0	0	0	0	1	0	0
GO:0030278	regulation of ossification	1	1	0	0	1	0	0
GO:0030279	negative regulation of ossification	1	1	0	0	0	0	0
GO:0030282	bone mineralization	1	1	0	0	1	0	0
GO:0030301	cholesterol transport	0	1	0	0	0	0	0
GO:0030307	positive regulation of cell growth	1	1	0	1	1	0	0
GO:0030308	negative regulation of cell growth	0	0	0	1	1	0	0
GO:0030323	respiratory tube development	1	1	0	1	1	0	0
GO:0030324	lung development	1	1	0	1	1	0	0
GO:0030325	adrenal gland development	1	1	0	0	0	0	0
GO:0030326	embryonic limb morphogenesis	1	1	0	0	0	0	0
GO:0030336	negative regulation of cell migration	0	0	0	1	1	0	0
GO:0030431	sleep	0	0	0	0	0	0	0
GO:0030490	maturation of SSU-rRNA	0	0	0	1	1	0	0
GO:0030500	regulation of bone mineralization	0	1	0	0	0	0	0
GO:0030501	positive regulation of bone mineralization	0	0	0	0	1	0	0
GO:0030502	negative regulation of bone mineralization	1	1	0	0	0	0	0
GO:0030509	BMP signaling pathway	0	0	0	1	1	0	0
GO:0030510	regulation of BMP signaling pathway	0	0	0	1	1	0	0
GO:0030512	negative regulation of transforming growth factor beta receptor signaling pathway	0	0	0	0	0	0	0
GO:0030513	positive regulation of BMP signaling pathway	0	0	0	0	0	0	0
GO:0030514	negative regulation of BMP signaling pathway	0	0	0	0	0	0	0
GO:0030518	intracellular steroid hormone receptor signaling pathway	0	1	0	0	0	0	0
GO:0030522	intracellular receptor signaling pathway	1	1	0	1	1	0	0
GO:0030534	adult behavior	1	1	0	0	0	0	0
GO:0030539	male genitalia development	1	1	0	1	1	0	0
GO:0030540	female genitalia development	1	1	0	0	0	0	0
GO:0030593	neutrophil chemotaxis	1	1	0	0	0	0	0
GO:0030595	leukocyte chemotaxis	1	1	0	1	1	0	0
GO:0030638	polyketide metabolic process	1	1	0	0	0	0	0
GO:0030643	intracellular phosphate ion homeostasis	0	1	0	0	0	0	0
GO:0030647	aminoglycoside antibiotic metabolic process	1	1	0	0	0	0	0
GO:0030705	cytoskeleton-dependent intracellular transport	0	1	0	0	0	0	0
GO:0030810	positive regulation of nucleotide biosynthetic process	1	0	0	0	0	0	0
GO:0030811	regulation of nucleotide catabolic process	0	0	0	0	0	0	0
GO:0030812	negative regulation of nucleotide catabolic process	0	0	0	0	0	0	0
GO:0030813	positive regulation of nucleotide catabolic process	0	0	0	0	0	0	0
GO:0030838	positive regulation of actin filament polymerization	0	0	0	0	0	0	0
GO:0030850	prostate gland development	1	1	0	1	1	0	0
GO:0030857	negative regulation of epithelial cell differentiation	1	1	0	0	0	0	0
GO:0030858	positive regulation of epithelial cell differentiation	0	0	0	0	0	0	0
GO:0030878	thyroid gland development	1	1	0	0	0	0	0
GO:0030879	mammary gland development	1	1	0	0	0	0	0
GO:0030888	regulation of B cell proliferation	0	0	0	1	1	0	0
GO:0030890	positive regulation of B cell proliferation	0	0	0	1	0	0	0
GO:0030900	forebrain development	1	1	0	1	1	0	0
GO:0030901	midbrain development	1	1	0	1	1	0	0
GO:0030902	hindbrain development	1	1	0	1	1	0	0
GO:0030947	regulation of vascular endothelial growth factor receptor signaling pathway	1	1	0	0	0	0	0
GO:0030949	positive regulation of vascular endothelial growth factor receptor signaling pathway	1	1	0	0	0	0	0
GO:0031016	pancreas development	1	1	0	0	0	0	0
GO:0031023	microtubule organizing center organization	0	0	0	0	0	0	0
GO:0031032	actomyosin structure organization	0	0	0	1	1	0	0
GO:0031053	primary miRNA processing	1	1	0	0	0	0	0
GO:0031069	hair follicle morphogenesis	1	1	0	1	1	0	0
GO:0031076	embryonic camera-type eye development	0	1	0	0	0	0	0
GO:0031098	stress-activated protein kinase signaling cascade	0	0	0	0	0	0	0
GO:0031099	regeneration	1	1	0	1	0	0	0
GO:0031100	animal organ regeneration	1	1	0	0	0	0	0
GO:0031102	neuron projection regeneration	0	0	0	1	1	0	0
GO:0031103	axon regeneration	0	0	0	1	0	0	0
GO:0031110	regulation of microtubule polymerization or depolymerization	0	0	0	0	0	0	0
GO:0031113	regulation of microtubule polymerization	0	0	0	0	0	0	0
GO:0031123	RNA 3'-end processing	0	0	0	1	1	0	0
GO:0031125	rRNA 3'-end processing	0	0	0	1	1	0	0
GO:0031126	sno(s)RNA 3'-end processing	0	0	0	1	1	0	0
GO:0031128	developmental induction	1	1	0	0	1	0	0
GO:0031145	anaphase-promoting complex-dependent catabolic process	0	0	0	1	1	0	0
GO:0031214	biomineral tissue development	1	1	0	1	1	0	0
GO:0031279	regulation of cyclase activity	1	1	0	0	0	0	0
GO:0031281	positive regulation of cyclase activity	1	1	0	0	0	0	0
GO:0031294	lymphocyte costimulation	1	1	0	1	1	0	0
GO:0031295	T cell costimulation	1	1	0	1	1	0	0
GO:0031330	negative regulation of cellular catabolic process	0	0	0	0	0	0	0
GO:0031331	positive regulation of cellular catabolic process	0	0	0	1	1	0	0
GO:0031333	negative regulation of protein-containing complex assembly	0	0	0	1	1	0	0
GO:0031334	positive regulation of protein-containing complex assembly	1	1	0	1	1	0	0
GO:0031343	positive regulation of cell killing	0	0	0	0	0	0	0
GO:0031345	negative regulation of cell projection organization	0	0	0	1	0	0	0
GO:0031346	positive regulation of cell projection organization	0	1	0	0	0	0	0
GO:0031348	negative regulation of defense response	0	1	0	0	1	0	0
GO:0031396	regulation of protein ubiquitination	0	1	0	1	1	0	0
GO:0031397	negative regulation of protein ubiquitination	0	0	0	1	1	0	0
GO:0031398	positive regulation of protein ubiquitination	0	0	0	1	1	0	0
GO:0031400	negative regulation of protein modification process	0	0	0	1	1	0	0
GO:0031503	protein-containing complex localization	1	1	0	0	0	0	0
GO:0031507	heterochromatin formation	0	0	0	0	0	0	0
GO:0031577	spindle checkpoint signaling	0	0	0	1	1	0	0
GO:0031589	cell-substrate adhesion	0	0	0	1	1	0	0
GO:0031623	receptor internalization	1	1	0	1	1	0	0
GO:0031629	synaptic vesicle fusion to presynaptic active zone membrane	0	0	0	0	0	0	0
GO:0031630	regulation of synaptic vesicle fusion to presynaptic active zone membrane	0	0	0	0	0	0	0
GO:0031644	regulation of nervous system process	1	1	0	0	0	0	0
GO:0031647	regulation of protein stability	0	0	0	0	0	0	0
GO:0031663	lipopolysaccharide-mediated signaling pathway	0	0	0	0	1	0	0
GO:0031668	cellular response to extracellular stimulus	0	0	0	1	1	0	0
GO:0031669	cellular response to nutrient levels	0	0	0	1	1	0	0
GO:0031670	cellular response to nutrient	1	1	0	0	0	0	0
GO:0031915	positive regulation of synaptic plasticity	0	0	0	1	1	0	0
GO:0031943	regulation of glucocorticoid metabolic process	0	0	0	0	0	0	0
GO:0031958	corticosteroid receptor signaling pathway	1	1	0	0	0	0	0
GO:0031960	response to corticosteroid	1	1	0	1	1	0	0
GO:0032024	positive regulation of insulin secretion	1	1	0	0	0	0	0
GO:0032060	bleb assembly	0	0	0	1	1	0	0
GO:0032069	regulation of nuclease activity	0	0	0	0	0	0	0
GO:0032088	negative regulation of NF-kappaB transcription factor activity	0	0	0	0	1	0	0
GO:0032091	negative regulation of protein binding	0	0	0	1	1	0	0
GO:0032092	positive regulation of protein binding	0	0	0	0	0	0	0
GO:0032147	activation of protein kinase activity	0	0	0	0	0	0	0
GO:0032200	telomere organization	0	0	0	1	1	0	0
GO:0032204	regulation of telomere maintenance	0	0	0	0	0	0	0
GO:0032205	negative regulation of telomere maintenance	0	0	0	0	0	0	0
GO:0032206	positive regulation of telomere maintenance	0	0	0	0	0	0	0
GO:0032210	regulation of telomere maintenance via telomerase	0	0	0	0	0	0	0
GO:0032211	negative regulation of telomere maintenance via telomerase	0	0	0	0	0	0	0
GO:0032228	regulation of synaptic transmission, GABAergic	0	1	0	0	0	0	0
GO:0032231	regulation of actin filament bundle assembly	0	0	0	1	1	0	0
GO:0032233	positive regulation of actin filament bundle assembly	0	0	0	1	1	0	0
GO:0032261	purine nucleotide salvage	0	1	0	0	0	0	0
GO:0032271	regulation of protein polymerization	0	0	0	0	0	0	0
GO:0032273	positive regulation of protein polymerization	0	0	0	0	0	0	0
GO:0032330	regulation of chondrocyte differentiation	1	1	0	1	0	0	0
GO:0032331	negative regulation of chondrocyte differentiation	0	0	0	0	0	0	0
GO:0032332	positive regulation of chondrocyte differentiation	1	1	0	1	0	0	0
GO:0032341	aldosterone metabolic process	0	0	0	1	1	0	0
GO:0032342	aldosterone biosynthetic process	0	0	0	1	1	0	0
GO:0032350	regulation of hormone metabolic process	0	0	0	0	0	0	0
GO:0032351	negative regulation of hormone metabolic process	0	0	0	0	0	0	0
GO:0032352	positive regulation of hormone metabolic process	0	0	0	0	0	0	0
GO:0032355	response to estradiol	1	1	0	0	0	0	0
GO:0032368	regulation of lipid transport	0	0	0	0	0	0	0
GO:0032370	positive regulation of lipid transport	0	0	0	0	0	0	0
GO:0032371	regulation of sterol transport	0	1	0	0	0	0	0
GO:0032373	positive regulation of sterol transport	1	1	0	0	0	0	0
GO:0032374	regulation of cholesterol transport	0	1	0	0	0	0	0
GO:0032376	positive regulation of cholesterol transport	1	1	0	0	0	0	0
GO:0032386	regulation of intracellular transport	0	1	0	0	0	0	0
GO:0032388	positive regulation of intracellular transport	1	1	0	0	0	0	0
GO:0032392	DNA geometric change	1	1	0	0	0	0	0
GO:0032409	regulation of transporter activity	1	1	0	0	0	0	0
GO:0032411	positive regulation of transporter activity	1	1	0	0	0	0	0
GO:0032412	regulation of monoatomic ion transmembrane transporter activity	1	1	0	0	0	0	0
GO:0032414	positive regulation of ion transmembrane transporter activity	1	1	0	0	0	0	0
GO:0032434	regulation of proteasomal ubiquitin-dependent protein catabolic process	0	0	0	1	1	0	0
GO:0032436	positive regulation of proteasomal ubiquitin-dependent protein catabolic process	0	0	0	1	1	0	0
GO:0032438	melanosome organization	0	0	0	0	0	0	0
GO:0032456	endocytic recycling	0	0	0	1	1	0	0
GO:0032490	detection of molecule of bacterial origin	0	0	0	1	1	0	0
GO:0032493	response to bacterial lipoprotein	0	0	0	1	1	0	0
GO:0032496	response to lipopolysaccharide	1	1	0	1	1	0	0
GO:0032507	maintenance of protein location in cell	0	0	0	0	0	0	0
GO:0032508	DNA duplex unwinding	1	1	0	0	0	0	0
GO:0032526	response to retinoic acid	0	0	0	1	1	0	0
GO:0032528	microvillus organization	0	0	0	1	0	0	0
GO:0032530	regulation of microvillus organization	0	0	0	1	0	0	0
GO:0032535	regulation of cellular component size	0	0	0	1	1	0	0
GO:0032536	regulation of cell projection size	0	0	0	1	0	0	0
GO:0032570	response to progesterone	1	1	0	1	1	0	0
GO:0032602	chemokine production	0	0	0	1	1	0	0
GO:0032609	type II interferon production	1	1	0	1	1	0	0
GO:0032611	interleukin-1 beta production	1	1	0	1	1	0	0
GO:0032612	interleukin-1 production	1	1	0	1	1	0	0
GO:0032613	interleukin-10 production	1	1	0	1	1	0	0
GO:0032615	interleukin-12 production	1	1	0	1	1	0	0
GO:0032620	interleukin-17 production	1	1	0	0	0	0	0
GO:0032621	interleukin-18 production	0	0	0	1	1	0	0
GO:0032633	interleukin-4 production	0	0	0	0	1	0	0
GO:0032635	interleukin-6 production	1	1	0	0	1	0	0
GO:0032640	tumor necrosis factor production	1	1	0	0	1	0	0
GO:0032642	regulation of chemokine production	0	0	0	1	1	0	0
GO:0032649	regulation of type II interferon production	1	1	0	1	1	0	0
GO:0032651	regulation of interleukin-1 beta production	1	1	0	1	1	0	0
GO:0032652	regulation of interleukin-1 production	1	1	0	1	1	0	0
GO:0032653	regulation of interleukin-10 production	1	1	0	1	1	0	0
GO:0032655	regulation of interleukin-12 production	1	1	0	1	1	0	0
GO:0032660	regulation of interleukin-17 production	1	1	0	0	0	0	0
GO:0032661	regulation of interleukin-18 production	0	0	0	1	1	0	0
GO:0032673	regulation of interleukin-4 production	0	0	0	0	1	0	0
GO:0032675	regulation of interleukin-6 production	1	1	0	0	1	0	0
GO:0032680	regulation of tumor necrosis factor production	1	1	0	0	1	0	0
GO:0032692	negative regulation of interleukin-1 production	0	0	0	0	1	0	0
GO:0032695	negative regulation of interleukin-12 production	0	0	0	1	1	0	0
GO:0032700	negative regulation of interleukin-17 production	1	1	0	0	0	0	0
GO:0032715	negative regulation of interleukin-6 production	1	1	0	0	0	0	0
GO:0032720	negative regulation of tumor necrosis factor production	1	1	0	0	0	0	0
GO:0032722	positive regulation of chemokine production	0	0	0	1	1	0	0
GO:0032729	positive regulation of type II interferon production	1	1	0	0	0	0	0
GO:0032731	positive regulation of interleukin-1 beta production	1	1	0	1	1	0	0
GO:0032732	positive regulation of interleukin-1 production	1	1	0	1	1	0	0
GO:0032733	positive regulation of interleukin-10 production	1	1	0	1	1	0	0
GO:0032735	positive regulation of interleukin-12 production	0	1	0	1	1	0	0
GO:0032740	positive regulation of interleukin-17 production	1	1	0	0	0	0	0
GO:0032741	positive regulation of interleukin-18 production	0	0	0	0	1	0	0
GO:0032753	positive regulation of interleukin-4 production	0	0	0	1	1	0	0
GO:0032755	positive regulation of interleukin-6 production	0	0	0	0	1	0	0
GO:0032757	positive regulation of interleukin-8 production	0	0	0	1	1	0	0
GO:0032760	positive regulation of tumor necrosis factor production	1	1	0	1	1	0	0
GO:0032768	regulation of monooxygenase activity	0	0	0	0	0	0	0
GO:0032770	positive regulation of monooxygenase activity	0	0	0	0	0	0	0
GO:0032784	regulation of DNA-templated transcription elongation	0	0	0	0	0	0	0
GO:0032801	receptor catabolic process	0	0	0	1	1	0	0
GO:0032814	regulation of natural killer cell activation	1	1	0	0	0	0	0
GO:0032816	positive regulation of natural killer cell activation	1	1	0	0	0	0	0
GO:0032817	regulation of natural killer cell proliferation	1	1	0	0	0	0	0
GO:0032819	positive regulation of natural killer cell proliferation	1	1	0	0	0	0	0
GO:0032835	glomerulus development	0	0	0	0	1	0	0
GO:0032868	response to insulin	1	1	0	0	0	0	0
GO:0032869	cellular response to insulin stimulus	0	1	0	0	0	0	0
GO:0032878	regulation of establishment or maintenance of cell polarity	0	0	0	1	0	0	0
GO:0032908	regulation of transforming growth factor beta1 production	0	1	0	0	0	0	0
GO:0032922	circadian regulation of gene expression	0	0	0	1	1	0	0
GO:0032924	activin receptor signaling pathway	1	1	0	1	1	0	0
GO:0032925	regulation of activin receptor signaling pathway	0	1	0	1	1	0	0
GO:0032926	negative regulation of activin receptor signaling pathway	0	0	0	0	0	0	0
GO:0032928	regulation of superoxide anion generation	1	1	0	0	0	0	0
GO:0032930	positive regulation of superoxide anion generation	1	1	0	0	0	0	0
GO:0032941	secretion by tissue	1	0	0	0	0	0	0
GO:0032943	mononuclear cell proliferation	1	1	0	1	1	0	0
GO:0032944	regulation of mononuclear cell proliferation	1	1	0	1	1	0	0
GO:0032945	negative regulation of mononuclear cell proliferation	1	1	0	0	0	0	0
GO:0032946	positive regulation of mononuclear cell proliferation	1	1	0	1	1	0	0
GO:0032956	regulation of actin cytoskeleton organization	0	0	0	1	1	0	0
GO:0032963	collagen metabolic process	1	1	0	1	1	0	0
GO:0032964	collagen biosynthetic process	1	1	0	0	1	0	0
GO:0032965	regulation of collagen biosynthetic process	1	1	0	1	1	0	0
GO:0032967	positive regulation of collagen biosynthetic process	1	1	0	1	1	0	0
GO:0032970	regulation of actin filament-based process	1	1	0	1	1	0	0
GO:0032981	mitochondrial respiratory chain complex I assembly	0	0	0	0	0	0	0
GO:0032984	protein-containing complex disassembly	0	0	0	1	1	0	0
GO:0033002	muscle cell proliferation	1	1	0	1	1	0	0
GO:0033044	regulation of chromosome organization	0	0	0	1	1	0	0
GO:0033045	regulation of sister chromatid segregation	0	0	0	1	1	0	0
GO:0033046	negative regulation of sister chromatid segregation	0	0	0	1	1	0	0
GO:0033047	regulation of mitotic sister chromatid segregation	0	0	0	1	1	0	0
GO:0033048	negative regulation of mitotic sister chromatid segregation	0	0	0	1	1	0	0
GO:0033077	T cell differentiation in thymus	1	0	0	1	1	0	0
GO:0033079	immature T cell proliferation	1	1	0	0	0	0	0
GO:0033080	immature T cell proliferation in thymus	1	1	0	0	0	0	0
GO:0033081	regulation of T cell differentiation in thymus	1	1	0	0	0	0	0
GO:0033083	regulation of immature T cell proliferation	1	1	0	0	0	0	0
GO:0033084	regulation of immature T cell proliferation in thymus	1	1	0	0	0	0	0
GO:0033085	negative regulation of T cell differentiation in thymus	1	1	0	0	0	0	0
GO:0033089	positive regulation of T cell differentiation in thymus	1	1	0	0	0	0	0
GO:0033108	mitochondrial respiratory chain complex assembly	0	0	0	0	0	0	0
GO:0033120	positive regulation of RNA splicing	0	0	0	0	0	0	0
GO:0033121	regulation of purine nucleotide catabolic process	0	0	0	0	0	0	0
GO:0033122	negative regulation of purine nucleotide catabolic process	0	0	0	0	0	0	0
GO:0033123	positive regulation of purine nucleotide catabolic process	0	0	0	0	0	0	0
GO:0033135	regulation of peptidyl-serine phosphorylation	0	0	0	0	0	0	0
GO:0033138	positive regulation of peptidyl-serine phosphorylation	0	0	0	0	0	0	0
GO:0033143	regulation of intracellular steroid hormone receptor signaling pathway	0	0	0	0	1	0	0
GO:0033144	negative regulation of intracellular steroid hormone receptor signaling pathway	0	0	0	1	1	0	0
GO:0033157	regulation of intracellular protein transport	0	1	0	0	0	0	0
GO:0033198	response to ATP	0	0	0	0	0	0	0
GO:0033209	tumor necrosis factor-mediated signaling pathway	0	0	0	1	1	0	0
GO:0033234	negative regulation of protein sumoylation	0	0	0	1	0	0	0
GO:0033260	nuclear DNA replication	1	1	0	0	0	0	0
GO:0033262	regulation of nuclear cell cycle DNA replication	1	1	0	0	0	0	0
GO:0033273	response to vitamin	0	1	0	0	0	0	0
GO:0033314	mitotic DNA replication checkpoint signaling	0	1	0	0	0	0	0
GO:0033344	cholesterol efflux	0	0	0	0	0	0	0
GO:0033500	carbohydrate homeostasis	1	1	0	0	0	0	0
GO:0033555	multicellular organismal response to stress	0	0	0	0	1	0	0
GO:0033574	response to testosterone	1	1	0	1	0	0	0
GO:0033605	positive regulation of catecholamine secretion	0	0	0	0	0	0	0
GO:0033622	integrin activation	1	1	0	0	0	0	0
GO:0033623	regulation of integrin activation	1	0	0	0	0	0	0
GO:0033625	positive regulation of integrin activation	1	1	0	0	0	0	0
GO:0033627	cell adhesion mediated by integrin	0	0	0	1	1	0	0
GO:0033628	regulation of cell adhesion mediated by integrin	0	0	0	0	0	0	0
GO:0033630	positive regulation of cell adhesion mediated by integrin	1	1	0	0	0	0	0
GO:0033674	positive regulation of kinase activity	1	1	0	1	1	0	0
GO:0033687	osteoblast proliferation	0	0	0	1	1	0	0
GO:0033688	regulation of osteoblast proliferation	0	0	0	1	1	0	0
GO:0033690	positive regulation of osteoblast proliferation	0	0	0	1	1	0	0
GO:0033750	ribosome localization	0	0	0	0	0	0	0
GO:0033762	response to glucagon	1	1	0	0	0	0	0
GO:0034058	endosomal vesicle fusion	0	0	0	1	1	0	0
GO:0034103	regulation of tissue remodeling	0	1	0	0	0	0	0
GO:0034109	homotypic cell-cell adhesion	0	0	0	1	1	0	0
GO:0034113	heterotypic cell-cell adhesion	0	0	0	1	1	0	0
GO:0034134	toll-like receptor 2 signaling pathway	0	0	0	1	1	0	0
GO:0034135	regulation of toll-like receptor 2 signaling pathway	0	0	0	1	1	0	0
GO:0034243	regulation of transcription elongation by RNA polymerase II	0	0	0	0	0	0	0
GO:0034250	positive regulation of amide metabolic process	0	0	0	0	0	0	0
GO:0034284	response to monosaccharide	1	1	0	0	1	0	0
GO:0034308	primary alcohol metabolic process	1	1	0	1	1	0	0
GO:0034309	primary alcohol biosynthetic process	0	0	0	1	1	0	0
GO:0034314	Arp2/3 complex-mediated actin nucleation	0	0	0	1	0	0	0
GO:0034315	regulation of Arp2/3 complex-mediated actin nucleation	0	0	0	1	1	0	0
GO:0034331	cell junction maintenance	1	1	0	0	0	0	0
GO:0034332	adherens junction organization	0	0	0	0	0	0	0
GO:0034333	adherens junction assembly	0	0	0	0	1	0	0
GO:0034341	response to type II interferon	1	1	0	0	1	0	0
GO:0034370	triglyceride-rich lipoprotein particle remodeling	0	0	0	0	0	0	0
GO:0034372	very-low-density lipoprotein particle remodeling	0	0	0	0	0	0	0
GO:0034377	plasma lipoprotein particle assembly	0	1	0	0	0	0	0
GO:0034380	high-density lipoprotein particle assembly	1	1	0	0	0	0	0
GO:0034381	plasma lipoprotein particle clearance	0	0	0	0	0	0	0
GO:0034383	low-density lipoprotein particle clearance	0	0	0	0	0	0	0
GO:0034390	smooth muscle cell apoptotic process	1	1	0	0	0	0	0
GO:0034391	regulation of smooth muscle cell apoptotic process	1	1	0	0	0	0	0
GO:0034393	positive regulation of smooth muscle cell apoptotic process	1	1	0	0	0	0	0
GO:0034394	protein localization to cell surface	1	1	0	0	0	0	0
GO:0034397	telomere localization	0	0	0	0	0	0	0
GO:0034405	response to fluid shear stress	0	1	0	0	0	0	0
GO:0034427	nuclear-transcribed mRNA catabolic process, exonucleolytic, 3'-5'	0	0	0	1	1	0	0
GO:0034446	substrate adhesion-dependent cell spreading	0	0	0	1	1	0	0
GO:0034470	ncRNA processing	0	0	0	1	1	0	0
GO:0034472	snRNA 3'-end processing	0	0	0	1	1	0	0
GO:0034502	protein localization to chromosome	0	0	0	1	1	0	0
GO:0034504	protein localization to nucleus	1	1	0	0	0	0	0
GO:0034599	cellular response to oxidative stress	0	0	0	1	1	0	0
GO:0034605	cellular response to heat	0	0	0	0	0	0	0
GO:0034612	response to tumor necrosis factor	1	1	0	0	0	0	0
GO:0034614	cellular response to reactive oxygen species	0	0	0	1	1	0	0
GO:0034644	cellular response to UV	0	0	0	1	1	0	0
GO:0034650	cortisol metabolic process	0	0	0	1	1	0	0
GO:0034651	cortisol biosynthetic process	0	0	0	1	1	0	0
GO:0034661	ncRNA catabolic process	0	0	0	1	1	0	0
GO:0034694	response to prostaglandin	0	1	0	0	0	0	0
GO:0034695	response to prostaglandin E	0	0	0	0	0	0	0
GO:0034698	response to gonadotropin	1	1	0	0	0	0	0
GO:0034727	piecemeal microautophagy of the nucleus	0	0	0	0	1	0	0
GO:0034728	nucleosome organization	0	0	0	1	1	0	0
GO:0034764	positive regulation of transmembrane transport	1	1	0	0	0	0	0
GO:0034765	regulation of monoatomic ion transmembrane transport	1	1	0	0	0	0	0
GO:0034766	negative regulation of monoatomic ion transmembrane transport	0	0	0	0	0	0	0
GO:0034767	positive regulation of monoatomic ion transmembrane transport	1	1	0	0	0	0	0
GO:0034976	response to endoplasmic reticulum stress	0	0	0	1	1	0	0
GO:0035019	somatic stem cell population maintenance	0	0	0	1	1	0	0
GO:0035023	regulation of Rho protein signal transduction	0	0	0	1	1	0	0
GO:0035024	negative regulation of Rho protein signal transduction	0	0	0	1	1	0	0
GO:0035050	embryonic heart tube development	1	1	0	0	0	0	0
GO:0035051	cardiocyte differentiation	1	1	0	1	1	0	0
GO:0035088	establishment or maintenance of apical/basal cell polarity	0	1	0	0	0	0	0
GO:0035092	sperm DNA condensation	0	0	0	0	0	0	0
GO:0035094	response to nicotine	0	0	0	1	1	0	0
GO:0035107	appendage morphogenesis	1	1	0	0	0	0	0
GO:0035108	limb morphogenesis	1	1	0	0	0	0	0
GO:0035112	genitalia morphogenesis	0	1	0	0	0	0	0
GO:0035113	embryonic appendage morphogenesis	1	1	0	0	0	0	0
GO:0035116	embryonic hindlimb morphogenesis	0	1	0	0	0	0	0
GO:0035137	hindlimb morphogenesis	1	1	0	0	0	0	0
GO:0035148	tube formation	1	1	0	0	1	0	0
GO:0035150	regulation of tube size	0	0	0	1	1	0	0
GO:0035176	social behavior	1	1	0	0	0	0	0
GO:0035196	miRNA processing	0	0	0	0	0	0	0
GO:0035234	ectopic germ cell programmed cell death	0	0	0	0	1	0	0
GO:0035235	ionotropic glutamate receptor signaling pathway	1	1	0	1	1	0	0
GO:0035249	synaptic transmission, glutamatergic	1	1	0	0	0	0	0
GO:0035264	multicellular organism growth	0	0	0	0	0	0	0
GO:0035265	organ growth	1	1	0	1	1	0	0
GO:0035268	protein mannosylation	0	0	0	0	0	0	0
GO:0035269	protein O-linked mannosylation	0	0	0	0	0	0	0
GO:0035270	endocrine system development	1	1	0	0	0	0	0
GO:0035272	exocrine system development	1	1	0	1	1	0	0
GO:0035296	regulation of tube diameter	0	0	0	1	1	0	0
GO:0035306	positive regulation of dephosphorylation	0	0	0	0	1	0	0
GO:0035357	peroxisome proliferator activated receptor signaling pathway	1	1	0	0	0	0	0
GO:0035418	protein localization to synapse	1	1	0	0	0	0	0
GO:0035456	response to interferon-beta	0	0	0	1	1	0	0
GO:0035458	cellular response to interferon-beta	0	0	0	1	1	0	0
GO:0035493	SNARE complex assembly	0	0	0	1	1	0	0
GO:0035507	regulation of myosin-light-chain-phosphatase activity	0	0	0	1	0	0	0
GO:0035524	proline transmembrane transport	0	0	0	1	0	0	0
GO:0035542	regulation of SNARE complex assembly	0	0	0	0	1	0	0
GO:0035584	calcium-mediated signaling using intracellular calcium source	1	1	0	0	0	0	0
GO:0035588	G protein-coupled purinergic receptor signaling pathway	0	0	0	0	0	0	0
GO:0035590	purinergic nucleotide receptor signaling pathway	0	0	0	0	0	0	0
GO:0035592	establishment of protein localization to extracellular region	1	1	0	0	0	0	0
GO:0035630	bone mineralization involved in bone maturation	0	0	0	0	0	0	0
GO:0035633	maintenance of blood-brain barrier	0	0	0	1	1	0	0
GO:0035635	entry of bacterium into host cell	0	0	0	0	0	0	0
GO:0035640	exploration behavior	0	0	0	1	1	0	0
GO:0035641	locomotory exploration behavior	0	0	0	0	0	0	0
GO:0035710	CD4-positive, alpha-beta T cell activation	0	0	0	0	0	0	0
GO:0035721	intraciliary retrograde transport	1	1	0	0	0	0	0
GO:0035725	sodium ion transmembrane transport	1	1	0	0	0	0	0
GO:0035728	response to hepatocyte growth factor	0	0	0	0	1	0	0
GO:0035745	T-helper 2 cell cytokine production	0	0	0	0	0	0	0
GO:0035747	natural killer cell chemotaxis	1	1	0	0	0	0	0
GO:0035766	cell chemotaxis to fibroblast growth factor	1	1	0	0	0	0	0
GO:0035767	endothelial cell chemotaxis	1	1	0	0	1	0	0
GO:0035768	endothelial cell chemotaxis to fibroblast growth factor	1	1	0	0	0	0	0
GO:0035791	platelet-derived growth factor receptor-beta signaling pathway	0	0	0	0	0	0	0
GO:0035850	epithelial cell differentiation involved in kidney development	0	0	0	0	1	0	0
GO:0035864	response to potassium ion	0	0	0	0	0	0	0
GO:0035865	cellular response to potassium ion	0	1	0	1	1	0	0
GO:0035904	aorta development	0	0	0	1	1	0	0
GO:0035909	aorta morphogenesis	0	0	0	1	0	0	0
GO:0035924	cellular response to vascular endothelial growth factor stimulus	0	0	0	1	1	0	0
GO:0035966	response to topologically incorrect protein	0	0	0	0	0	0	0
GO:0035987	endodermal cell differentiation	0	0	0	1	1	0	0
GO:0035988	chondrocyte proliferation	1	1	0	1	1	0	0
GO:0035994	response to muscle stretch	0	0	0	1	1	0	0
GO:0036006	cellular response to macrophage colony-stimulating factor stimulus	0	1	0	0	0	0	0
GO:0036010	protein localization to endosome	0	0	0	1	1	0	0
GO:0036075	replacement ossification	1	1	0	0	0	0	0
GO:0036092	phosphatidylinositol-3-phosphate biosynthetic process	0	0	0	1	1	0	0
GO:0036119	response to platelet-derived growth factor	1	1	0	1	1	0	0
GO:0036120	cellular response to platelet-derived growth factor stimulus	1	1	0	1	1	0	0
GO:0036260	RNA capping	0	0	0	0	0	0	0
GO:0036293	response to decreased oxygen levels	1	1	0	1	1	0	0
GO:0036296	response to increased oxygen levels	0	0	0	1	1	0	0
GO:0036302	atrioventricular canal development	0	0	0	0	0	0	0
GO:0036303	lymph vessel morphogenesis	0	0	0	1	0	0	0
GO:0036314	response to sterol	1	1	0	0	0	0	0
GO:0036315	cellular response to sterol	1	1	0	0	0	0	0
GO:0036336	dendritic cell migration	1	1	0	0	0	0	0
GO:0036465	synaptic vesicle recycling	1	1	0	1	1	0	0
GO:0038034	signal transduction in absence of ligand	0	0	0	0	0	0	0
GO:0038061	non-canonical NF-kappaB signal transduction	0	0	0	1	1	0	0
GO:0038084	vascular endothelial growth factor signaling pathway	0	0	0	1	1	0	0
GO:0038127	ERBB signaling pathway	1	1	0	1	0	0	0
GO:0038128	ERBB2 signaling pathway	1	1	0	0	0	0	0
GO:0038166	angiotensin-activated signaling pathway	0	0	0	0	0	0	0
GO:0038183	bile acid signaling pathway	1	1	0	0	0	0	0
GO:0040013	negative regulation of locomotion	0	0	0	1	1	0	0
GO:0040014	regulation of multicellular organism growth	0	0	0	0	0	0	0
GO:0040015	negative regulation of multicellular organism growth	0	0	0	0	0	0	0
GO:0040020	regulation of meiotic nuclear division	0	0	0	1	1	0	0
GO:0040029	epigenetic regulation of gene expression	0	0	0	0	0	0	0
GO:0042026	protein refolding	0	0	0	0	0	0	0
GO:0042060	wound healing	1	1	0	1	1	0	0
GO:0042063	gliogenesis	1	1	0	1	1	0	0
GO:0042073	intraciliary transport	1	1	0	0	0	0	0
GO:0042088	T-helper 1 type immune response	1	1	0	0	0	0	0
GO:0042092	type 2 immune response	0	0	0	0	1	0	0
GO:0042093	T-helper cell differentiation	0	1	0	1	1	0	0
GO:0042098	T cell proliferation	1	1	0	1	1	0	0
GO:0042100	B cell proliferation	0	0	0	1	1	0	0
GO:0042102	positive regulation of T cell proliferation	1	1	0	1	1	0	0
GO:0042104	positive regulation of activated T cell proliferation	0	1	0	1	1	0	0
GO:0042113	B cell activation	0	0	0	1	1	0	0
GO:0042118	endothelial cell activation	0	0	0	0	0	0	0
GO:0042129	regulation of T cell proliferation	1	1	0	1	1	0	0
GO:0042130	negative regulation of T cell proliferation	1	1	0	0	0	0	0
GO:0042147	retrograde transport, endosome to Golgi	0	0	0	1	1	0	0
GO:0042149	cellular response to glucose starvation	0	0	0	0	1	0	0
GO:0042176	regulation of protein catabolic process	1	1	0	1	1	0	0
GO:0042177	negative regulation of protein catabolic process	0	0	0	0	0	0	0
GO:0042178	xenobiotic catabolic process	1	1	0	1	1	0	0
GO:0042180	cellular ketone metabolic process	1	1	0	1	1	0	0
GO:0042181	ketone biosynthetic process	0	0	0	1	1	0	0
GO:0042182	ketone catabolic process	0	0	0	0	0	0	0
GO:0042220	response to cocaine	0	0	0	0	0	0	0
GO:0042254	ribosome biogenesis	0	0	0	1	1	0	0
GO:0042255	ribosome assembly	0	0	0	1	1	0	0
GO:0042273	ribosomal large subunit biogenesis	0	0	0	0	0	0	0
GO:0042274	ribosomal small subunit biogenesis	0	0	0	1	1	0	0
GO:0042303	molting cycle	1	1	0	1	1	0	0
GO:0042306	regulation of protein import into nucleus	1	1	0	0	0	0	0
GO:0042307	positive regulation of protein import into nucleus	1	1	0	0	0	0	0
GO:0042310	vasoconstriction	0	0	0	1	1	0	0
GO:0042311	vasodilation	0	0	0	0	0	0	0
GO:0042326	negative regulation of phosphorylation	0	0	0	0	1	0	0
GO:0042359	vitamin D metabolic process	0	0	0	1	1	0	0
GO:0042391	regulation of membrane potential	1	1	0	1	1	0	0
GO:0042428	serotonin metabolic process	1	1	0	0	0	0	0
GO:0042430	indole-containing compound metabolic process	1	0	0	0	0	0	0
GO:0042445	hormone metabolic process	1	1	0	1	1	0	0
GO:0042446	hormone biosynthetic process	0	0	0	1	1	0	0
GO:0042447	hormone catabolic process	0	0	0	1	1	0	0
GO:0042448	progesterone metabolic process	1	1	0	1	1	0	0
GO:0042471	ear morphogenesis	1	1	0	0	0	0	0
GO:0042472	inner ear morphogenesis	1	1	0	0	0	0	0
GO:0042475	odontogenesis of dentin-containing tooth	1	1	0	0	0	0	0
GO:0042476	odontogenesis	1	1	0	1	1	0	0
GO:0042481	regulation of odontogenesis	0	0	0	0	0	0	0
GO:0042487	regulation of odontogenesis of dentin-containing tooth	0	0	0	0	0	0	0
GO:0042509	regulation of tyrosine phosphorylation of STAT protein	1	1	0	0	0	0	0
GO:0042531	positive regulation of tyrosine phosphorylation of STAT protein	1	1	0	0	0	0	0
GO:0042532	negative regulation of tyrosine phosphorylation of STAT protein	0	0	0	0	0	0	0
GO:0042537	benzene-containing compound metabolic process	1	1	0	0	0	0	0
GO:0042542	response to hydrogen peroxide	0	0	0	1	1	0	0
GO:0042551	neuron maturation	0	0	0	1	1	0	0
GO:0042552	myelination	1	1	0	0	0	0	0
GO:0042572	retinol metabolic process	0	0	0	0	1	0	0
GO:0042573	retinoic acid metabolic process	1	1	0	0	1	0	0
GO:0042593	glucose homeostasis	1	1	0	0	0	0	0
GO:0042594	response to starvation	0	0	0	1	1	0	0
GO:0042596	fear response	0	0	0	0	0	0	0
GO:0042632	cholesterol homeostasis	1	1	0	1	1	0	0
GO:0042633	hair cycle	1	1	0	1	1	0	0
GO:0042659	regulation of cell fate specification	0	0	0	1	1	0	0
GO:0042692	muscle cell differentiation	1	1	0	1	1	0	0
GO:0042698	ovulation cycle	1	1	0	0	0	0	0
GO:0042730	fibrinolysis	0	0	0	0	0	0	0
GO:0042733	embryonic digit morphogenesis	0	0	0	0	0	0	0
GO:0042742	defense response to bacterium	1	1	0	0	0	0	0
GO:0042745	circadian sleep/wake cycle	0	0	0	0	0	0	0
GO:0042749	regulation of circadian sleep/wake cycle	0	0	0	0	0	0	0
GO:0042752	regulation of circadian rhythm	0	1	0	0	0	0	0
GO:0042753	positive regulation of circadian rhythm	1	1	0	0	0	0	0
GO:0042755	eating behavior	0	0	0	0	0	0	0
GO:0042759	long-chain fatty acid biosynthetic process	0	1	0	1	1	0	0
GO:0042771	intrinsic apoptotic signaling pathway in response to DNA damage by p53 class mediator	0	0	0	0	1	0	0
GO:0042773	ATP synthesis coupled electron transport	1	1	0	1	1	0	0
GO:0042775	mitochondrial ATP synthesis coupled electron transport	1	1	0	1	1	0	0
GO:0042776	proton motive force-driven mitochondrial ATP synthesis	0	0	0	0	0	0	0
GO:0042789	mRNA transcription by RNA polymerase II	1	1	0	0	0	0	0
GO:0042886	amide transport	1	1	0	0	0	0	0
GO:0042921	glucocorticoid receptor signaling pathway	0	1	0	0	0	0	0
GO:0043001	Golgi to plasma membrane protein transport	0	0	0	0	0	0	0
GO:0043010	camera-type eye development	0	1	0	0	0	0	0
GO:0043029	T cell homeostasis	0	0	0	0	0	0	0
GO:0043032	positive regulation of macrophage activation	0	0	0	0	0	0	0
GO:0043038	amino acid activation	0	0	0	0	0	0	0
GO:0043039	tRNA aminoacylation	0	0	0	0	0	0	0
GO:0043062	extracellular structure organization	0	0	0	0	0	0	0
GO:0043087	regulation of GTPase activity	1	1	0	0	0	0	0
GO:0043113	receptor clustering	1	1	0	0	0	0	0
GO:0043122	regulation of canonical NF-kappaB signal transduction	0	0	0	1	1	0	0
GO:0043123	positive regulation of canonical NF-kappaB signal transduction	0	0	0	0	1	0	0
GO:0043144	sno(s)RNA processing	0	0	0	1	1	0	0
GO:0043149	stress fiber assembly	0	0	0	1	1	0	0
GO:0043161	proteasome-mediated ubiquitin-dependent protein catabolic process	0	0	0	1	1	0	0
GO:0043200	response to amino acid	0	0	0	0	0	0	0
GO:0043254	regulation of protein-containing complex assembly	0	0	0	1	1	0	0
GO:0043255	regulation of carbohydrate biosynthetic process	1	1	0	0	0	0	0
GO:0043266	regulation of potassium ion transport	1	1	0	0	0	0	0
GO:0043270	positive regulation of monoatomic ion transport	1	1	0	0	0	0	0
GO:0043277	apoptotic cell clearance	1	1	0	1	1	0	0
GO:0043280	positive regulation of cysteine-type endopeptidase activity involved in apoptotic process	0	0	0	1	1	0	0
GO:0043281	regulation of cysteine-type endopeptidase activity involved in apoptotic process	0	0	0	1	1	0	0
GO:0043297	apical junction assembly	0	0	0	1	1	0	0
GO:0043302	positive regulation of leukocyte degranulation	0	0	0	0	0	0	0
GO:0043306	positive regulation of mast cell degranulation	0	0	0	0	0	0	0
GO:0043307	eosinophil activation	0	0	0	0	0	0	0
GO:0043308	eosinophil degranulation	0	0	0	0	0	0	0
GO:0043367	CD4-positive, alpha-beta T cell differentiation	0	0	0	1	1	0	0
GO:0043368	positive T cell selection	0	0	0	0	0	0	0
GO:0043369	CD4-positive or CD8-positive, alpha-beta T cell lineage commitment	0	1	0	0	0	0	0
GO:0043370	regulation of CD4-positive, alpha-beta T cell differentiation	0	0	0	1	0	0	0
GO:0043372	positive regulation of CD4-positive, alpha-beta T cell differentiation	0	0	0	0	0	0	0
GO:0043382	positive regulation of memory T cell differentiation	0	0	0	0	0	0	0
GO:0043393	regulation of protein binding	0	0	0	1	1	0	0
GO:0043401	steroid hormone mediated signaling pathway	0	1	0	0	0	0	0
GO:0043405	regulation of MAP kinase activity	1	1	0	0	0	0	0
GO:0043406	positive regulation of MAP kinase activity	1	1	0	1	1	0	0
GO:0043409	negative regulation of MAPK cascade	0	0	0	0	1	0	0
GO:0043433	negative regulation of DNA-binding transcription factor activity	0	1	0	1	1	0	0
GO:0043434	response to peptide hormone	1	1	0	1	1	0	0
GO:0043457	regulation of cellular respiration	0	0	0	0	0	0	0
GO:0043467	regulation of generation of precursor metabolites and energy	0	0	0	0	0	0	0
GO:0043470	regulation of carbohydrate catabolic process	0	0	0	0	0	0	0
GO:0043484	regulation of RNA splicing	0	0	0	0	0	0	0
GO:0043491	phosphatidylinositol 3-kinase/protein kinase B signal transduction	1	1	0	1	1	0	0
GO:0043500	muscle adaptation	0	0	0	0	0	0	0
GO:0043502	regulation of muscle adaptation	0	0	0	0	0	0	0
GO:0043516	regulation of DNA damage response, signal transduction by p53 class mediator	0	0	0	0	0	0	0
GO:0043518	negative regulation of DNA damage response, signal transduction by p53 class mediator	0	0	0	1	1	0	0
GO:0043523	regulation of neuron apoptotic process	1	1	0	1	1	0	0
GO:0043524	negative regulation of neuron apoptotic process	1	1	0	1	1	0	0
GO:0043525	positive regulation of neuron apoptotic process	0	0	0	1	1	0	0
GO:0043534	blood vessel endothelial cell migration	0	0	0	1	1	0	0
GO:0043535	regulation of blood vessel endothelial cell migration	0	0	0	1	1	0	0
GO:0043536	positive regulation of blood vessel endothelial cell migration	1	1	0	1	1	0	0
GO:0043537	negative regulation of blood vessel endothelial cell migration	0	0	0	0	1	0	0
GO:0043542	endothelial cell migration	1	1	0	1	1	0	0
GO:0043547	positive regulation of GTPase activity	1	1	0	0	0	0	0
GO:0043562	cellular response to nitrogen levels	0	0	0	1	1	0	0
GO:0043567	regulation of insulin-like growth factor receptor signaling pathway	0	0	0	0	0	0	0
GO:0043568	positive regulation of insulin-like growth factor receptor signaling pathway	0	0	0	0	0	0	0
GO:0043583	ear development	1	1	0	0	0	0	0
GO:0043587	tongue morphogenesis	0	0	0	1	1	0	0
GO:0043588	skin development	0	0	0	1	1	0	0
GO:0043605	amide catabolic process	1	1	0	0	0	0	0
GO:0043615	astrocyte cell migration	0	1	0	0	0	0	0
GO:0043627	response to estrogen	0	0	0	0	0	0	0
GO:0043648	dicarboxylic acid metabolic process	0	0	0	0	0	0	0
GO:0043650	dicarboxylic acid biosynthetic process	0	0	0	0	0	0	0
GO:0043652	engulfment of apoptotic cell	0	0	0	0	1	0	0
GO:0043928	exonucleolytic catabolism of deadenylated mRNA	0	0	0	1	1	0	0
GO:0043931	ossification involved in bone maturation	0	0	0	0	0	0	0
GO:0043949	regulation of cAMP-mediated signaling	0	0	0	0	1	0	0
GO:0043950	positive regulation of cAMP-mediated signaling	0	0	0	0	0	0	0
GO:0043951	negative regulation of cAMP-mediated signaling	0	0	0	1	1	0	0
GO:0043954	cellular component maintenance	1	1	0	0	0	0	0
GO:0044030	regulation of DNA methylation	0	0	0	0	0	0	0
GO:0044042	glucan metabolic process	0	0	0	1	1	0	0
GO:0044058	regulation of digestive system process	1	1	0	0	0	0	0
GO:0044088	regulation of vacuole organization	0	0	0	1	1	0	0
GO:0044091	membrane biogenesis	1	1	0	0	0	0	0
GO:0044282	small molecule catabolic process	1	1	0	0	0	0	0
GO:0044319	wound healing, spreading of cells	0	0	0	1	1	0	0
GO:0044344	cellular response to fibroblast growth factor stimulus	1	1	0	1	1	0	0
GO:0044403	biological process involved in symbiotic interaction	1	1	0	1	1	0	0
GO:0044406	adhesion of symbiont to host	0	0	0	1	1	0	0
GO:0044409	symbiont entry into host	1	1	0	1	1	0	0
GO:0044546	NLRP3 inflammasome complex assembly	0	0	0	1	1	0	0
GO:0044571	[2Fe-2S] cluster assembly	0	0	0	0	0	0	0
GO:0044598	doxorubicin metabolic process	1	1	0	0	0	0	0
GO:0044650	adhesion of symbiont to host cell	0	0	0	0	0	0	0
GO:0044703	multi-organism reproductive process	0	0	0	1	1	0	0
GO:0044706	multi-multicellular organism process	0	0	0	1	1	0	0
GO:0044743	protein transmembrane import into intracellular organelle	0	0	0	0	0	0	0
GO:0044772	mitotic cell cycle phase transition	0	0	0	1	1	0	0
GO:0044784	metaphase/anaphase transition of cell cycle	0	0	0	1	1	0	0
GO:0044786	cell cycle DNA replication	1	1	0	0	0	0	0
GO:0044804	nucleophagy	0	0	0	0	1	0	0
GO:0044843	cell cycle G1/S phase transition	1	1	0	1	1	0	0
GO:0045006	DNA deamination	0	0	0	1	1	0	0
GO:0045022	early endosome to late endosome transport	0	0	0	1	1	0	0
GO:0045048	protein insertion into ER membrane	0	0	0	1	1	0	0
GO:0045050	protein insertion into ER membrane by stop-transfer membrane-anchor sequence	0	0	0	1	1	0	0
GO:0045055	regulated exocytosis	0	0	0	0	0	0	0
GO:0045058	T cell selection	0	0	0	0	0	0	0
GO:0045063	T-helper 1 cell differentiation	0	0	0	1	1	0	0
GO:0045064	T-helper 2 cell differentiation	0	0	0	0	1	0	0
GO:0045116	protein neddylation	0	0	0	1	1	0	0
GO:0045123	cellular extravasation	0	1	0	1	1	0	0
GO:0045132	meiotic chromosome segregation	1	1	0	0	0	0	0
GO:0045137	development of primary sexual characteristics	1	1	0	1	1	0	0
GO:0045141	meiotic telomere clustering	0	0	0	0	0	0	0
GO:0045143	homologous chromosome segregation	1	1	0	0	0	0	0
GO:0045165	cell fate commitment	1	1	0	1	1	0	0
GO:0045176	apical protein localization	0	0	0	0	1	0	0
GO:0045185	maintenance of protein location	0	0	0	0	0	0	0
GO:0045187	regulation of circadian sleep/wake cycle, sleep	0	0	0	0	0	0	0
GO:0045197	establishment or maintenance of epithelial cell apical/basal polarity	0	1	0	0	0	0	0
GO:0045214	sarcomere organization	0	0	0	1	0	0	0
GO:0045216	cell-cell junction organization	1	1	0	1	1	0	0
GO:0045229	external encapsulating structure organization	0	0	0	0	0	0	0
GO:0045292	mRNA cis splicing, via spliceosome	0	0	0	0	0	0	0
GO:0045333	cellular respiration	1	1	0	0	0	0	0
GO:0045342	MHC class II biosynthetic process	0	0	0	0	0	0	0
GO:0045346	regulation of MHC class II biosynthetic process	0	0	0	0	0	0	0
GO:0045428	regulation of nitric oxide biosynthetic process	1	1	0	1	0	0	0
GO:0045445	myoblast differentiation	1	1	0	0	0	0	0
GO:0045446	endothelial cell differentiation	0	0	0	1	1	0	0
GO:0045453	bone resorption	0	0	0	0	0	0	0
GO:0045471	response to ethanol	1	1	0	1	1	0	0
GO:0045475	locomotor rhythm	1	0	0	0	1	0	0
GO:0045542	positive regulation of cholesterol biosynthetic process	1	1	0	0	0	0	0
GO:0045580	regulation of T cell differentiation	1	1	0	1	1	0	0
GO:0045581	negative regulation of T cell differentiation	1	1	0	0	0	0	0
GO:0045582	positive regulation of T cell differentiation	1	0	0	1	1	0	0
GO:0045603	positive regulation of endothelial cell differentiation	0	0	0	0	0	0	0
GO:0045619	regulation of lymphocyte differentiation	1	1	0	1	1	0	0
GO:0045620	negative regulation of lymphocyte differentiation	1	1	0	0	0	0	0
GO:0045621	positive regulation of lymphocyte differentiation	1	0	0	1	1	0	0
GO:0045622	regulation of T-helper cell differentiation	0	1	0	0	0	0	0
GO:0045624	positive regulation of T-helper cell differentiation	0	1	0	0	1	0	0
GO:0045628	regulation of T-helper 2 cell differentiation	0	0	0	1	1	0	0
GO:0045637	regulation of myeloid cell differentiation	0	0	0	1	1	0	0
GO:0045638	negative regulation of myeloid cell differentiation	0	0	0	1	1	0	0
GO:0045652	regulation of megakaryocyte differentiation	0	0	0	1	1	0	0
GO:0045653	negative regulation of megakaryocyte differentiation	0	0	0	1	1	0	0
GO:0045664	regulation of neuron differentiation	1	1	0	1	1	0	0
GO:0045666	positive regulation of neuron differentiation	0	1	0	0	1	0	0
GO:0045667	regulation of osteoblast differentiation	1	1	0	0	1	0	0
GO:0045668	negative regulation of osteoblast differentiation	1	1	0	0	0	0	0
GO:0045669	positive regulation of osteoblast differentiation	0	0	0	1	1	0	0
GO:0045682	regulation of epidermis development	0	1	0	0	0	0	0
GO:0045685	regulation of glial cell differentiation	0	1	0	0	0	0	0
GO:0045687	positive regulation of glial cell differentiation	1	1	0	0	0	0	0
GO:0045722	positive regulation of gluconeogenesis	0	0	0	0	0	0	0
GO:0045727	positive regulation of translation	0	0	0	0	0	0	0
GO:0045732	positive regulation of protein catabolic process	0	0	0	1	1	0	0
GO:0045739	positive regulation of DNA repair	0	0	0	0	0	0	0
GO:0045740	positive regulation of DNA replication	1	1	0	0	0	0	0
GO:0045744	negative regulation of G protein-coupled receptor signaling pathway	0	0	0	0	0	0	0
GO:0045747	positive regulation of Notch signaling pathway	0	0	0	0	0	0	0
GO:0045761	regulation of adenylate cyclase activity	1	1	0	0	0	0	0
GO:0045762	positive regulation of adenylate cyclase activity	1	1	0	0	0	0	0
GO:0045765	regulation of angiogenesis	1	1	0	1	1	0	0
GO:0045766	positive regulation of angiogenesis	1	1	0	1	1	0	0
GO:0045776	negative regulation of blood pressure	0	0	0	0	0	0	0
GO:0045777	positive regulation of blood pressure	0	0	0	0	0	0	0
GO:0045778	positive regulation of ossification	0	0	0	0	0	0	0
GO:0045786	negative regulation of cell cycle	0	1	0	0	0	0	0
GO:0045787	positive regulation of cell cycle	0	0	0	1	1	0	0
GO:0045793	positive regulation of cell size	0	0	0	0	0	0	0
GO:0045806	negative regulation of endocytosis	0	0	0	1	1	0	0
GO:0045807	positive regulation of endocytosis	1	1	0	0	1	0	0
GO:0045814	negative regulation of gene expression, epigenetic	0	0	0	0	0	0	0
GO:0045815	transcription initiation-coupled chromatin remodeling	0	0	0	0	0	0	0
GO:0045820	negative regulation of glycolytic process	0	0	0	0	0	0	0
GO:0045821	positive regulation of glycolytic process	0	0	0	0	0	0	0
GO:0045830	positive regulation of isotype switching	0	0	0	0	1	0	0
GO:0045833	negative regulation of lipid metabolic process	0	1	0	0	0	0	0
GO:0045834	positive regulation of lipid metabolic process	1	1	0	0	0	0	0
GO:0045839	negative regulation of mitotic nuclear division	0	0	0	1	1	0	0
GO:0045840	positive regulation of mitotic nuclear division	0	0	0	1	1	0	0
GO:0045841	negative regulation of mitotic metaphase/anaphase transition	0	0	0	1	1	0	0
GO:0045842	positive regulation of mitotic metaphase/anaphase transition	0	0	0	1	1	0	0
GO:0045860	positive regulation of protein kinase activity	1	1	0	0	1	0	0
GO:0045861	negative regulation of proteolysis	0	0	0	0	0	0	0
GO:0045862	positive regulation of proteolysis	0	0	0	1	1	0	0
GO:0045879	negative regulation of smoothened signaling pathway	1	1	0	0	0	0	0
GO:0045880	positive regulation of smoothened signaling pathway	1	1	0	0	0	0	0
GO:0045906	negative regulation of vasoconstriction	0	0	0	1	1	0	0
GO:0045907	positive regulation of vasoconstriction	0	0	0	0	0	0	0
GO:0045911	positive regulation of DNA recombination	0	0	0	0	1	0	0
GO:0045913	positive regulation of carbohydrate metabolic process	1	1	0	0	0	0	0
GO:0045921	positive regulation of exocytosis	0	0	0	0	0	0	0
GO:0045923	positive regulation of fatty acid metabolic process	0	0	0	0	0	0	0
GO:0045926	negative regulation of growth	0	0	0	1	1	0	0
GO:0045927	positive regulation of growth	1	1	0	1	1	0	0
GO:0045930	negative regulation of mitotic cell cycle	0	0	0	0	1	0	0
GO:0045931	positive regulation of mitotic cell cycle	0	1	0	1	1	0	0
GO:0045936	negative regulation of phosphate metabolic process	0	0	0	0	0	0	0
GO:0045939	negative regulation of steroid metabolic process	0	0	0	0	0	0	0
GO:0045940	positive regulation of steroid metabolic process	1	1	0	0	0	0	0
GO:0045981	positive regulation of nucleotide metabolic process	1	1	0	0	0	0	0
GO:0045995	regulation of embryonic development	0	0	0	0	0	0	0
GO:0046006	regulation of activated T cell proliferation	0	0	0	1	1	0	0
GO:0046031	ADP metabolic process	1	1	0	0	0	0	0
GO:0046032	ADP catabolic process	1	1	0	0	0	0	0
GO:0046033	AMP metabolic process	1	1	0	0	0	0	0
GO:0046034	ATP metabolic process	1	1	0	0	0	0	0
GO:0046037	GMP metabolic process	1	1	0	0	0	0	0
GO:0046040	IMP metabolic process	1	1	0	0	0	0	0
GO:0046058	cAMP metabolic process	0	0	0	0	0	0	0
GO:0046164	alcohol catabolic process	1	1	0	0	0	0	0
GO:0046165	alcohol biosynthetic process	0	0	0	0	0	0	0
GO:0046184	aldehyde biosynthetic process	0	0	0	0	1	0	0
GO:0046209	nitric oxide metabolic process	1	1	0	1	1	0	0
GO:0046320	regulation of fatty acid oxidation	0	1	0	0	0	0	0
GO:0046324	regulation of glucose import	0	1	0	0	0	0	0
GO:0046326	positive regulation of glucose import	0	1	0	0	0	0	0
GO:0046328	regulation of JNK cascade	1	1	0	1	1	0	0
GO:0046330	positive regulation of JNK cascade	0	0	0	1	1	0	0
GO:0046364	monosaccharide biosynthetic process	0	0	0	0	0	0	0
GO:0046365	monosaccharide catabolic process	1	1	0	0	0	0	0
GO:0046390	ribose phosphate biosynthetic process	0	0	0	0	0	0	0
GO:0046394	carboxylic acid biosynthetic process	1	1	0	0	0	0	0
GO:0046427	positive regulation of receptor signaling pathway via JAK-STAT	0	1	0	0	0	0	0
GO:0046434	organophosphate catabolic process	1	1	0	0	0	0	0
GO:0046456	icosanoid biosynthetic process	0	0	0	0	1	0	0
GO:0046496	nicotinamide nucleotide metabolic process	1	1	0	0	0	0	0
GO:0046545	development of primary female sexual characteristics	1	1	0	0	0	0	0
GO:0046546	development of primary male sexual characteristics	1	1	0	1	1	0	0
GO:0046579	positive regulation of Ras protein signal transduction	1	1	0	0	0	0	0
GO:0046620	regulation of organ growth	1	1	0	0	0	0	0
GO:0046622	positive regulation of organ growth	1	1	0	0	0	0	0
GO:0046631	alpha-beta T cell activation	1	1	0	0	1	0	0
GO:0046632	alpha-beta T cell differentiation	1	1	0	1	1	0	0
GO:0046633	alpha-beta T cell proliferation	0	1	0	0	0	0	0
GO:0046634	regulation of alpha-beta T cell activation	1	1	0	0	0	0	0
GO:0046635	positive regulation of alpha-beta T cell activation	1	1	0	1	1	0	0
GO:0046636	negative regulation of alpha-beta T cell activation	0	1	0	0	0	0	0
GO:0046637	regulation of alpha-beta T cell differentiation	1	1	0	1	1	0	0
GO:0046638	positive regulation of alpha-beta T cell differentiation	1	1	0	0	1	0	0
GO:0046639	negative regulation of alpha-beta T cell differentiation	1	1	0	0	0	0	0
GO:0046640	regulation of alpha-beta T cell proliferation	0	1	0	0	0	0	0
GO:0046641	positive regulation of alpha-beta T cell proliferation	1	1	0	0	0	0	0
GO:0046651	lymphocyte proliferation	1	1	0	1	1	0	0
GO:0046660	female sex differentiation	1	1	0	1	1	0	0
GO:0046661	male sex differentiation	1	1	0	1	1	0	0
GO:0046677	response to antibiotic	0	0	0	0	0	0	0
GO:0046683	response to organophosphorus	0	0	0	0	0	0	0
GO:0046689	response to mercury ion	0	0	0	0	0	0	0
GO:0046710	GDP metabolic process	0	1	0	0	0	0	0
GO:0046716	muscle cell cellular homeostasis	0	0	0	0	0	0	0
GO:0046718	symbiont entry into host cell	1	1	0	1	1	0	0
GO:0046777	protein autophosphorylation	0	0	0	1	1	0	0
GO:0046785	microtubule polymerization	0	0	0	0	0	0	0
GO:0046822	regulation of nucleocytoplasmic transport	1	1	0	0	0	0	0
GO:0046824	positive regulation of nucleocytoplasmic transport	1	1	0	0	0	0	0
GO:0046835	carbohydrate phosphorylation	1	1	0	0	0	0	0
GO:0046849	bone remodeling	0	0	0	0	0	0	0
GO:0046879	hormone secretion	1	1	0	0	0	0	0
GO:0046883	regulation of hormone secretion	1	1	0	0	0	0	0
GO:0046885	regulation of hormone biosynthetic process	0	0	0	0	0	0	0
GO:0046887	positive regulation of hormone secretion	1	1	0	0	0	0	0
GO:0046889	positive regulation of lipid biosynthetic process	1	1	0	0	0	0	0
GO:0046890	regulation of lipid biosynthetic process	1	1	0	0	1	0	0
GO:0046928	regulation of neurotransmitter secretion	0	0	0	0	0	0	0
GO:0046931	pore complex assembly	0	0	0	0	0	0	0
GO:0048002	antigen processing and presentation of peptide antigen	0	0	0	1	1	0	0
GO:0048008	platelet-derived growth factor receptor signaling pathway	0	0	0	0	1	0	0
GO:0048009	insulin-like growth factor receptor signaling pathway	0	0	0	0	0	0	0
GO:0048010	vascular endothelial growth factor receptor signaling pathway	1	1	0	1	1	0	0
GO:0048012	hepatocyte growth factor receptor signaling pathway	0	0	0	0	0	0	0
GO:0048013	ephrin receptor signaling pathway	0	0	0	1	1	0	0
GO:0048024	regulation of mRNA splicing, via spliceosome	0	0	0	0	0	0	0
GO:0048026	positive regulation of mRNA splicing, via spliceosome	0	0	0	0	0	0	0
GO:0048041	focal adhesion assembly	0	0	0	1	1	0	0
GO:0048048	embryonic eye morphogenesis	0	1	0	0	0	0	0
GO:0048144	fibroblast proliferation	0	1	0	0	0	0	0
GO:0048145	regulation of fibroblast proliferation	1	1	0	0	1	0	0
GO:0048146	positive regulation of fibroblast proliferation	1	1	0	1	1	0	0
GO:0048167	regulation of synaptic plasticity	1	1	0	0	0	0	0
GO:0048168	regulation of neuronal synaptic plasticity	1	1	0	0	0	0	0
GO:0048169	regulation of long-term neuronal synaptic plasticity	1	1	0	0	0	0	0
GO:0048193	Golgi vesicle transport	0	0	0	1	1	0	0
GO:0048240	sperm capacitation	1	1	0	0	0	0	0
GO:0048243	norepinephrine secretion	0	0	0	0	0	0	0
GO:0048245	eosinophil chemotaxis	1	1	0	0	0	0	0
GO:0048247	lymphocyte chemotaxis	1	1	0	0	0	0	0
GO:0048259	regulation of receptor-mediated endocytosis	0	0	0	0	0	0	0
GO:0048260	positive regulation of receptor-mediated endocytosis	0	0	0	0	0	0	0
GO:0048278	vesicle docking	0	0	0	1	1	0	0
GO:0048284	organelle fusion	0	0	0	1	1	0	0
GO:0048286	lung alveolus development	0	0	0	1	1	0	0
GO:0048332	mesoderm morphogenesis	1	1	0	1	1	0	0
GO:0048333	mesodermal cell differentiation	0	0	0	1	1	0	0
GO:0048339	paraxial mesoderm development	1	1	0	0	0	0	0
GO:0048340	paraxial mesoderm morphogenesis	1	1	0	0	0	0	0
GO:0048368	lateral mesoderm development	1	1	0	0	0	0	0
GO:0048384	retinoic acid receptor signaling pathway	0	1	0	1	0	0	0
GO:0048385	regulation of retinoic acid receptor signaling pathway	0	0	0	0	1	0	0
GO:0048469	cell maturation	1	1	0	0	0	0	0
GO:0048477	oogenesis	0	1	0	0	0	0	0
GO:0048483	autonomic nervous system development	0	0	0	1	1	0	0
GO:0048485	sympathetic nervous system development	0	0	0	1	1	0	0
GO:0048488	synaptic vesicle endocytosis	1	1	0	1	1	0	0
GO:0048499	synaptic vesicle membrane organization	0	0	0	0	0	0	0
GO:0048511	rhythmic process	1	1	0	1	1	0	0
GO:0048512	circadian behavior	1	0	0	0	0	0	0
GO:0048515	spermatid differentiation	1	0	0	0	0	0	0
GO:0048520	positive regulation of behavior	1	0	0	0	0	0	0
GO:0048521	negative regulation of behavior	0	0	0	0	0	0	0
GO:0048532	anatomical structure arrangement	0	0	0	0	1	0	0
GO:0048534	hematopoietic or lymphoid organ development	0	0	0	1	1	0	0
GO:0048538	thymus development	1	1	0	1	1	0	0
GO:0048545	response to steroid hormone	1	1	0	1	1	0	0
GO:0048546	digestive tract morphogenesis	1	1	0	0	0	0	0
GO:0048557	embryonic digestive tract morphogenesis	1	1	0	0	0	0	0
GO:0048562	embryonic organ morphogenesis	1	1	0	0	0	0	0
GO:0048565	digestive tract development	1	1	0	0	0	0	0
GO:0048566	embryonic digestive tract development	1	1	0	0	0	0	0
GO:0048568	embryonic organ development	1	1	0	0	0	0	0
GO:0048588	developmental cell growth	1	1	0	1	1	0	0
GO:0048608	reproductive structure development	1	1	0	1	1	0	0
GO:0048617	embryonic foregut morphogenesis	1	1	0	1	0	0	0
GO:0048634	regulation of muscle organ development	1	1	0	0	0	0	0
GO:0048635	negative regulation of muscle organ development	1	1	0	0	0	0	0
GO:0048638	regulation of developmental growth	1	1	0	1	1	0	0
GO:0048639	positive regulation of developmental growth	1	1	0	1	1	0	0
GO:0048640	negative regulation of developmental growth	0	0	0	0	0	0	0
GO:0048641	regulation of skeletal muscle tissue development	0	1	0	0	0	0	0
GO:0048644	muscle organ morphogenesis	0	0	0	1	1	0	0
GO:0048645	animal organ formation	1	1	0	0	0	0	0
GO:0048659	smooth muscle cell proliferation	1	1	0	1	1	0	0
GO:0048660	regulation of smooth muscle cell proliferation	1	1	0	1	1	0	0
GO:0048661	positive regulation of smooth muscle cell proliferation	1	1	0	0	0	0	0
GO:0048662	negative regulation of smooth muscle cell proliferation	1	1	0	0	0	0	0
GO:0048663	neuron fate commitment	0	1	0	0	0	0	0
GO:0048675	axon extension	0	0	0	1	1	0	0
GO:0048678	response to axon injury	0	0	0	0	0	0	0
GO:0048701	embryonic cranial skeleton morphogenesis	1	1	0	0	0	0	0
GO:0048704	embryonic skeletal system morphogenesis	1	1	0	0	0	0	0
GO:0048705	skeletal system morphogenesis	1	1	0	1	1	0	0
GO:0048706	embryonic skeletal system development	1	1	0	0	0	0	0
GO:0048708	astrocyte differentiation	1	1	0	1	1	0	0
GO:0048709	oligodendrocyte differentiation	0	0	0	1	1	0	0
GO:0048714	positive regulation of oligodendrocyte differentiation	1	1	0	0	0	0	0
GO:0048730	epidermis morphogenesis	1	1	0	1	1	0	0
GO:0048736	appendage development	1	1	0	1	1	0	0
GO:0048738	cardiac muscle tissue development	1	1	0	1	1	0	0
GO:0048745	smooth muscle tissue development	1	1	0	0	0	0	0
GO:0048753	pigment granule organization	0	0	0	0	0	0	0
GO:0048754	branching morphogenesis of an epithelial tube	1	1	0	1	1	0	0
GO:0048755	branching morphogenesis of a nerve	0	0	0	1	1	0	0
GO:0048762	mesenchymal cell differentiation	1	1	0	1	1	0	0
GO:0048771	tissue remodeling	0	1	0	1	1	0	0
GO:0048791	calcium ion-regulated exocytosis of neurotransmitter	0	0	0	0	0	0	0
GO:0048799	animal organ maturation	0	0	0	0	0	0	0
GO:0048806	genitalia development	1	1	0	0	1	0	0
GO:0048839	inner ear development	1	1	0	0	0	0	0
GO:0048844	artery morphogenesis	0	0	0	1	1	0	0
GO:0048857	neural nucleus development	1	1	0	1	1	0	0
GO:0048863	stem cell differentiation	0	0	0	1	1	0	0
GO:0048864	stem cell development	0	1	0	0	0	0	0
GO:0048872	homeostasis of number of cells	0	0	0	1	0	0	0
GO:0048873	homeostasis of number of cells within a tissue	0	1	0	0	0	0	0
GO:0048880	sensory system development	0	1	0	0	0	0	0
GO:0050000	chromosome localization	0	0	0	0	0	0	0
GO:0050432	catecholamine secretion	0	0	0	0	0	0	0
GO:0050433	regulation of catecholamine secretion	0	0	0	0	0	0	0
GO:0050657	nucleic acid transport	0	0	0	0	0	0	0
GO:0050658	RNA transport	0	0	0	0	0	0	0
GO:0050670	regulation of lymphocyte proliferation	1	1	0	1	1	0	0
GO:0050671	positive regulation of lymphocyte proliferation	1	1	0	1	1	0	0
GO:0050672	negative regulation of lymphocyte proliferation	1	1	0	0	0	0	0
GO:0050678	regulation of epithelial cell proliferation	1	1	0	1	1	0	0
GO:0050679	positive regulation of epithelial cell proliferation	1	1	0	1	1	0	0
GO:0050680	negative regulation of epithelial cell proliferation	1	1	0	0	0	0	0
GO:0050684	regulation of mRNA processing	0	0	0	0	0	0	0
GO:0050685	positive regulation of mRNA processing	0	0	0	0	0	0	0
GO:0050708	regulation of protein secretion	1	1	0	0	0	0	0
GO:0050709	negative regulation of protein secretion	0	0	0	0	0	0	0
GO:0050714	positive regulation of protein secretion	1	1	0	0	0	0	0
GO:0050728	negative regulation of inflammatory response	0	1	0	0	0	0	0
GO:0050729	positive regulation of inflammatory response	0	0	0	1	1	0	0
GO:0050730	regulation of peptidyl-tyrosine phosphorylation	1	1	0	1	1	0	0
GO:0050731	positive regulation of peptidyl-tyrosine phosphorylation	1	1	0	1	1	0	0
GO:0050732	negative regulation of peptidyl-tyrosine phosphorylation	0	0	0	0	0	0	0
GO:0050746	regulation of lipoprotein metabolic process	0	0	0	1	1	0	0
GO:0050764	regulation of phagocytosis	1	1	0	1	1	0	0
GO:0050765	negative regulation of phagocytosis	0	0	0	1	1	0	0
GO:0050766	positive regulation of phagocytosis	1	1	0	0	0	0	0
GO:0050767	regulation of neurogenesis	1	1	0	1	1	0	0
GO:0050769	positive regulation of neurogenesis	1	1	0	1	1	0	0
GO:0050770	regulation of axonogenesis	0	0	0	1	1	0	0
GO:0050772	positive regulation of axonogenesis	0	0	0	0	1	0	0
GO:0050777	negative regulation of immune response	1	1	0	1	1	0	0
GO:0050795	regulation of behavior	1	0	0	0	0	0	0
GO:0050796	regulation of insulin secretion	1	1	0	0	0	0	0
GO:0050798	activated T cell proliferation	1	1	0	1	1	0	0
GO:0050802	circadian sleep/wake cycle, sleep	0	0	0	0	0	0	0
GO:0050803	regulation of synapse structure or activity	0	0	0	1	1	0	0
GO:0050806	positive regulation of synaptic transmission	1	1	0	0	0	0	0
GO:0050807	regulation of synapse organization	0	0	0	1	1	0	0
GO:0050810	regulation of steroid biosynthetic process	1	1	0	1	1	0	0
GO:0050817	coagulation	0	0	0	1	1	0	0
GO:0050821	protein stabilization	0	0	0	0	0	0	0
GO:0050829	defense response to Gram-negative bacterium	1	1	0	0	0	0	0
GO:0050830	defense response to Gram-positive bacterium	1	1	0	0	0	0	0
GO:0050847	progesterone receptor signaling pathway	0	1	0	0	0	0	0
GO:0050848	regulation of calcium-mediated signaling	1	0	0	0	0	0	0
GO:0050850	positive regulation of calcium-mediated signaling	0	1	0	0	0	0	0
GO:0050851	antigen receptor-mediated signaling pathway	0	0	0	0	1	0	0
GO:0050852	T cell receptor signaling pathway	0	0	0	0	0	0	0
GO:0050864	regulation of B cell activation	0	0	0	1	1	0	0
GO:0050866	negative regulation of cell activation	1	1	0	0	0	0	0
GO:0050868	negative regulation of T cell activation	1	1	0	0	0	0	0
GO:0050870	positive regulation of T cell activation	1	1	0	1	1	0	0
GO:0050871	positive regulation of B cell activation	0	0	0	1	1	0	0
GO:0050872	white fat cell differentiation	0	0	0	0	1	0	0
GO:0050873	brown fat cell differentiation	0	0	0	0	0	0	0
GO:0050878	regulation of body fluid levels	1	1	0	1	1	0	0
GO:0050886	endocrine process	0	0	0	0	0	0	0
GO:0050890	cognition	1	1	0	0	0	0	0
GO:0050891	multicellular organismal-level water homeostasis	1	1	0	0	0	0	0
GO:0050892	intestinal absorption	0	0	0	0	0	0	0
GO:0050905	neuromuscular process	0	0	0	0	0	0	0
GO:0050908	detection of light stimulus involved in visual perception	1	1	0	0	0	0	0
GO:0050918	positive chemotaxis	1	1	0	0	0	0	0
GO:0050919	negative chemotaxis	0	0	0	0	0	0	0
GO:0050920	regulation of chemotaxis	1	1	0	1	1	0	0
GO:0050921	positive regulation of chemotaxis	1	1	0	1	1	0	0
GO:0050926	regulation of positive chemotaxis	0	1	0	0	0	0	0
GO:0050927	positive regulation of positive chemotaxis	0	1	0	0	0	0	0
GO:0050951	sensory perception of temperature stimulus	0	0	0	0	0	0	0
GO:0050961	detection of temperature stimulus involved in sensory perception	0	0	0	0	0	0	0
GO:0050962	detection of light stimulus involved in sensory perception	1	1	0	0	0	0	0
GO:0050966	detection of mechanical stimulus involved in sensory perception of pain	1	1	0	0	0	0	0
GO:0050982	detection of mechanical stimulus	0	1	0	0	1	0	0
GO:0050999	regulation of nitric-oxide synthase activity	0	0	0	0	0	0	0
GO:0051000	positive regulation of nitric-oxide synthase activity	0	0	0	0	0	0	0
GO:0051016	barbed-end actin filament capping	0	0	0	1	1	0	0
GO:0051017	actin filament bundle assembly	0	0	0	1	1	0	0
GO:0051028	mRNA transport	0	0	0	0	0	0	0
GO:0051047	positive regulation of secretion	1	1	0	0	0	0	0
GO:0051054	positive regulation of DNA metabolic process	1	1	0	1	1	0	0
GO:0051055	negative regulation of lipid biosynthetic process	0	0	0	0	1	0	0
GO:0051056	regulation of small GTPase mediated signal transduction	0	0	0	1	1	0	0
GO:0051057	positive regulation of small GTPase mediated signal transduction	1	1	0	0	0	0	0
GO:0051058	negative regulation of small GTPase mediated signal transduction	0	0	0	1	0	0	0
GO:0051084	'de novo' post-translational protein folding	0	0	0	0	0	0	0
GO:0051085	chaperone cofactor-dependent protein refolding	0	0	0	0	0	0	0
GO:0051090	regulation of DNA-binding transcription factor activity	1	1	0	1	1	0	0
GO:0051091	positive regulation of DNA-binding transcription factor activity	0	0	0	1	1	0	0
GO:0051092	positive regulation of NF-kappaB transcription factor activity	0	0	0	1	1	0	0
GO:0051098	regulation of binding	0	1	0	1	1	0	0
GO:0051099	positive regulation of binding	0	0	0	1	1	0	0
GO:0051100	negative regulation of binding	0	0	0	0	0	0	0
GO:0051101	regulation of DNA binding	0	1	0	0	0	0	0
GO:0051123	RNA polymerase II preinitiation complex assembly	0	0	0	0	0	0	0
GO:0051125	regulation of actin nucleation	0	0	0	1	1	0	0
GO:0051131	chaperone-mediated protein complex assembly	0	0	0	0	0	0	0
GO:0051132	NK T cell activation	1	1	0	0	0	0	0
GO:0051133	regulation of NK T cell activation	1	1	0	0	0	0	0
GO:0051145	smooth muscle cell differentiation	0	0	0	1	1	0	0
GO:0051146	striated muscle cell differentiation	1	1	0	1	1	0	0
GO:0051147	regulation of muscle cell differentiation	1	1	0	1	1	0	0
GO:0051148	negative regulation of muscle cell differentiation	0	0	0	0	0	0	0
GO:0051153	regulation of striated muscle cell differentiation	1	1	0	0	0	0	0
GO:0051155	positive regulation of striated muscle cell differentiation	0	1	0	0	0	0	0
GO:0051156	glucose 6-phosphate metabolic process	1	1	0	0	0	0	0
GO:0051168	nuclear export	0	0	0	0	0	0	0
GO:0051169	nuclear transport	0	1	0	0	0	0	0
GO:0051170	import into nucleus	1	1	0	0	0	0	0
GO:0051177	meiotic sister chromatid cohesion	0	0	0	0	0	0	0
GO:0051205	protein insertion into membrane	0	0	0	1	1	0	0
GO:0051208	sequestering of calcium ion	1	1	0	0	0	0	0
GO:0051209	release of sequestered calcium ion into cytosol	1	1	0	0	0	0	0
GO:0051216	cartilage development	1	1	0	1	1	0	0
GO:0051222	positive regulation of protein transport	1	1	0	0	0	0	0
GO:0051223	regulation of protein transport	1	1	0	0	0	0	0
GO:0051224	negative regulation of protein transport	0	0	0	0	0	0	0
GO:0051225	spindle assembly	0	0	0	0	0	0	0
GO:0051235	maintenance of location	1	1	0	1	1	0	0
GO:0051236	establishment of RNA localization	0	0	0	0	0	0	0
GO:0051250	negative regulation of lymphocyte activation	1	1	0	0	0	0	0
GO:0051258	protein polymerization	0	0	0	0	1	0	0
GO:0051260	protein homooligomerization	0	0	0	1	0	0	0
GO:0051279	regulation of release of sequestered calcium ion into cytosol	1	1	0	0	0	0	0
GO:0051280	negative regulation of release of sequestered calcium ion into cytosol	0	1	0	0	0	0	0
GO:0051281	positive regulation of release of sequestered calcium ion into cytosol	1	1	0	0	0	0	0
GO:0051282	regulation of sequestering of calcium ion	1	1	0	0	0	0	0
GO:0051283	negative regulation of sequestering of calcium ion	1	1	0	0	0	0	0
GO:0051292	nuclear pore complex assembly	0	0	0	0	0	0	0
GO:0051302	regulation of cell division	1	1	0	1	1	0	0
GO:0051303	establishment of chromosome localization	0	0	0	0	0	0	0
GO:0051304	chromosome separation	0	0	0	1	1	0	0
GO:0051306	mitotic sister chromatid separation	0	0	0	1	1	0	0
GO:0051315	attachment of mitotic spindle microtubules to kinetochore	0	0	0	0	0	0	0
GO:0051321	meiotic cell cycle	1	1	0	1	1	0	0
GO:0051339	regulation of lyase activity	1	1	0	0	0	0	0
GO:0051341	regulation of oxidoreductase activity	0	0	0	0	0	0	0
GO:0051346	negative regulation of hydrolase activity	0	0	0	1	1	0	0
GO:0051347	positive regulation of transferase activity	1	1	0	1	1	0	0
GO:0051348	negative regulation of transferase activity	0	0	0	0	0	0	0
GO:0051349	positive regulation of lyase activity	1	1	0	0	0	0	0
GO:0051353	positive regulation of oxidoreductase activity	0	0	0	0	0	0	0
GO:0051384	response to glucocorticoid	0	1	0	1	1	0	0
GO:0051385	response to mineralocorticoid	1	1	0	0	0	0	0
GO:0051402	neuron apoptotic process	1	1	0	1	1	0	0
GO:0051438	regulation of ubiquitin-protein transferase activity	0	0	0	1	1	0	0
GO:0051443	positive regulation of ubiquitin-protein transferase activity	0	0	0	1	1	0	0
GO:0051444	negative regulation of ubiquitin-protein transferase activity	0	0	0	1	1	0	0
GO:0051445	regulation of meiotic cell cycle	0	0	0	1	1	0	0
GO:0051450	myoblast proliferation	0	1	0	0	0	0	0
GO:0051457	maintenance of protein location in nucleus	0	0	0	0	0	0	0
GO:0051481	negative regulation of cytosolic calcium ion concentration	0	1	0	0	0	0	0
GO:0051491	positive regulation of filopodium assembly	0	1	0	0	0	0	0
GO:0051492	regulation of stress fiber assembly	0	0	0	1	1	0	0
GO:0051495	positive regulation of cytoskeleton organization	1	0	0	1	1	0	0
GO:0051496	positive regulation of stress fiber assembly	0	0	0	1	1	0	0
GO:0051547	regulation of keratinocyte migration	0	0	0	0	0	0	0
GO:0051549	positive regulation of keratinocyte migration	0	1	0	0	0	0	0
GO:0051588	regulation of neurotransmitter transport	0	0	0	0	0	0	0
GO:0051590	positive regulation of neurotransmitter transport	0	0	0	0	0	0	0
GO:0051591	response to cAMP	0	0	0	0	0	0	0
GO:0051592	response to calcium ion	1	1	0	0	0	0	0
GO:0051602	response to electrical stimulus	0	0	0	0	0	0	0
GO:0051607	defense response to virus	0	0	0	0	1	0	0
GO:0051608	histamine transport	0	0	0	0	0	0	0
GO:0051642	centrosome localization	0	0	0	0	0	0	0
GO:0051645	Golgi localization	0	0	0	0	0	0	0
GO:0051647	nucleus localization	0	0	0	0	0	0	0
GO:0051648	vesicle localization	0	0	0	0	0	0	0
GO:0051651	maintenance of location in cell	1	1	0	0	0	0	0
GO:0051656	establishment of organelle localization	0	0	0	0	1	0	0
GO:0051701	biological process involved in interaction with host	1	1	0	1	1	0	0
GO:0051702	biological process involved in interaction with symbiont	0	1	0	0	0	0	0
GO:0051703	biological process involved in intraspecies interaction between organisms	1	1	0	0	0	0	0
GO:0051767	nitric-oxide synthase biosynthetic process	1	1	0	1	1	0	0
GO:0051769	regulation of nitric-oxide synthase biosynthetic process	1	1	0	1	1	0	0
GO:0051770	positive regulation of nitric-oxide synthase biosynthetic process	1	1	0	1	1	0	0
GO:0051781	positive regulation of cell division	1	1	0	1	0	0	0
GO:0051783	regulation of nuclear division	0	0	0	1	1	0	0
GO:0051784	negative regulation of nuclear division	0	0	0	1	1	0	0
GO:0051785	positive regulation of nuclear division	0	0	0	1	1	0	0
GO:0051865	protein autoubiquitination	0	0	0	1	1	0	0
GO:0051873	killing by host of symbiont cells	0	1	0	0	0	0	0
GO:0051881	regulation of mitochondrial membrane potential	1	0	0	0	1	0	0
GO:0051882	mitochondrial depolarization	1	0	0	1	1	0	0
GO:0051893	regulation of focal adhesion assembly	0	0	0	1	1	0	0
GO:0051894	positive regulation of focal adhesion assembly	0	0	0	1	1	0	0
GO:0051896	regulation of phosphatidylinositol 3-kinase/protein kinase B signal transduction	1	1	0	1	1	0	0
GO:0051897	positive regulation of phosphatidylinositol 3-kinase/protein kinase B signal transduction	1	1	0	1	1	0	0
GO:0051899	membrane depolarization	1	1	1	1	1	0	0
GO:0051900	regulation of mitochondrial depolarization	1	0	0	1	1	0	0
GO:0051918	negative regulation of fibrinolysis	0	0	0	0	0	0	0
GO:0051924	regulation of calcium ion transport	1	1	0	0	0	0	0
GO:0051928	positive regulation of calcium ion transport	1	1	0	0	0	0	0
GO:0051937	catecholamine transport	0	0	0	0	0	0	0
GO:0051952	regulation of amine transport	0	0	0	0	0	0	0
GO:0051954	positive regulation of amine transport	0	0	0	0	0	0	0
GO:0051957	positive regulation of amino acid transport	0	0	0	0	0	0	0
GO:0051961	negative regulation of nervous system development	0	0	0	1	0	0	0
GO:0051962	positive regulation of nervous system development	1	1	0	1	1	0	0
GO:0051963	regulation of synapse assembly	1	1	0	0	0	0	0
GO:0051965	positive regulation of synapse assembly	1	1	0	0	0	0	0
GO:0051966	regulation of synaptic transmission, glutamatergic	1	1	0	0	0	0	0
GO:0051968	positive regulation of synaptic transmission, glutamatergic	1	1	0	0	0	0	0
GO:0051983	regulation of chromosome segregation	0	0	0	1	1	0	0
GO:0051985	negative regulation of chromosome segregation	0	0	0	1	1	0	0
GO:0051987	positive regulation of attachment of spindle microtubules to kinetochore	0	0	0	0	0	0	0
GO:0051988	regulation of attachment of spindle microtubules to kinetochore	0	0	0	0	0	0	0
GO:0052547	regulation of peptidase activity	0	0	0	1	1	0	0
GO:0052548	regulation of endopeptidase activity	0	0	0	1	1	0	0
GO:0052652	cyclic purine nucleotide metabolic process	0	0	0	0	0	0	0
GO:0055001	muscle cell development	0	0	0	1	1	0	0
GO:0055002	striated muscle cell development	0	0	0	1	1	0	0
GO:0055006	cardiac cell development	0	0	0	0	0	0	0
GO:0055007	cardiac muscle cell differentiation	1	1	0	1	1	0	0
GO:0055008	cardiac muscle tissue morphogenesis	0	0	0	1	1	0	0
GO:0055010	ventricular cardiac muscle tissue morphogenesis	0	0	0	1	1	0	0
GO:0055013	cardiac muscle cell development	0	0	0	0	1	0	0
[truncated: 944 more rows]
