# Supplementary material for: Network-based exploration of 4-(phenylsulfonyl)morpholine molecules for metastatic triple-negative breast cancer suppression
Source: PLoS Comput Biol. 2026 Mar 31;22(3):e1014132. doi: 10.1371/journal.pcbi.1014132 (PMC13037966; doi:10.1371/journal.pcbi.1014132)
Supplement: S4 Table — This table provides the complete enrichment statistics for the top Gene Ontology (GO) biological processes and KEGG pathways presented in Fig 4D-4E. (XLSX) [file pcbi.1014132.s007.xlsx]

## Sheet: S4 Table
Gene Ontology
DS_type	Description	ID	GeneRatio	BgRatio	RichFactor	FoldEnrichment	zScore	pvalue	FDR	qvalue	geneID	Count
DS1 (gain)	steroid biosynthetic process	GO:0006694	18/378	212/21288	0.0849057	4.78167	7.44018	4.97904e-08	1.58887e-06	9.70185e-07	ENSG00000160867/ENSG00000162344/ENSG00000167910/ENSG00000073734/ENSG00000012504/ENSG00000180432/ENSG00000113578/ENSG00000147465/ENSG00000169297/ENSG00000145545/ENSG00000099377/ENSG00000196139/ENSG00000277893/ENSG00000136931/ENSG00000122787/ENSG00000138039/ENSG00000135346/ENSG00000104826	18
DS1 (gain)	steroid catabolic process	GO:0006706	7/378	25/21288	0.28	15.7689	9.93417	1.92124e-07	4.95612e-06	3.02628e-06	ENSG00000118972/ENSG00000167910/ENSG00000128245/ENSG00000117594/ENSG00000145545/ENSG00000277893/ENSG00000122787	7
DS1 (gain)	steroid metabolic process	GO:0008202	30/378	372/21288	0.0806452	4.54173	9.26561	5.81235e-12	5.56436e-10	3.39768e-10	ENSG00000118972/ENSG00000160867/ENSG00000162344/ENSG00000077782/ENSG00000131910/ENSG00000167910/ENSG00000073734/ENSG00000012504/ENSG00000128245/ENSG00000168447/ENSG00000164690/ENSG00000116833/ENSG00000180432/ENSG00000144852/ENSG00000130649/ENSG00000113578/ENSG00000147465/ENSG00000169297/ENSG00000117594/ENSG00000145545/ENSG00000099377/ENSG00000176387/ENSG00000196139/ENSG00000187134/ENSG00000277893…	30
DS1 (gain)	ERK1 and ERK2 cascade	GO:0070371	40/378	385/21288	0.103896	5.85116	12.9151	1.98685e-19	1.71187e-16	1.04529e-16	ENSG00000075388/ENSG00000118972/ENSG00000160867/ENSG00000162344/ENSG00000105550/ENSG00000179921/ENSG00000105329/ENSG00000141736/ENSG00000146648/ENSG00000115414/ENSG00000136869/ENSG00000017427/ENSG00000141480/ENSG00000111679/ENSG00000101200/ENSG00000102970/ENSG00000108691/ENSG00000172724/ENSG00000115009/ENSG00000277632/ENSG00000275302/ENSG00000181374/ENSG00000137077/ENSG00000143184/ENSG00000106178…	40
DS2 (loss)	steroid biosynthetic process	GO:0006694	24/692	212/21288	0.113208	3.4826	6.65886	1.1817e-07	5.51978e-06	3.79215e-06	ENSG00000148926/ENSG00000084674/ENSG00000148795/ENSG00000086696/ENSG00000140459/ENSG00000145545/ENSG00000160882/ENSG00000167910/ENSG00000172817/ENSG00000179142/ENSG00000130948/ENSG00000196139/ENSG00000140465/ENSG00000137869/ENSG00000203859/ENSG00000025423/ENSG00000277893/ENSG00000231852/ENSG00000203857/ENSG00000160867/ENSG00000084093/ENSG00000124216/ENSG00000169297/ENSG00000160868	24
DS2 (loss)	steroid catabolic process	GO:0006706	9/692	25/21288	0.36	11.0747	9.23864	4.92917e-08	2.53979e-06	1.74487e-06	ENSG00000117594/ENSG00000101846/ENSG00000145545/ENSG00000167910/ENSG00000137869/ENSG00000025423/ENSG00000277893/ENSG00000073060/ENSG00000160868	9
DS2 (loss)	steroid metabolic process	GO:0008202	38/692	372/21288	0.102151	3.14246	7.64123	5.01242e-10	7.26224e-08	4.98925e-08	ENSG00000148926/ENSG00000084674/ENSG00000162337/ENSG00000117594/ENSG00000148795/ENSG00000086696/ENSG00000101846/ENSG00000140459/ENSG00000145545/ENSG00000160882/ENSG00000167910/ENSG00000172817/ENSG00000176387/ENSG00000179142/ENSG00000130948/ENSG00000196139/ENSG00000140465/ENSG00000137869/ENSG00000203859/ENSG00000025423/ENSG00000277893/ENSG00000231852/ENSG00000203857/ENSG00000160867/ENSG00000077782…	38
DS2 (loss)	ERK1 and ERK2 cascade	GO:0070371	34/692	385/21288	0.0883117	2.71673	6.23085	1.50613e-07	6.48933e-06	4.45825e-06	ENSG00000026508/ENSG00000090339/ENSG00000109062/ENSG00000092820/ENSG00000157764/ENSG00000099942/ENSG00000097007/ENSG00000136869/ENSG00000254087/ENSG00000136997/ENSG00000135218/ENSG00000189403/ENSG00000019582/ENSG00000087250/ENSG00000066468/ENSG00000138798/ENSG00000160867/ENSG00000068078/ENSG00000130234/ENSG00000158122/ENSG00000103490/ENSG00000174885/ENSG00000142405/ENSG00000167207/ENSG00000105329…	34
KEGG pathways
DS_type	Description	ID	GeneRatio	BgRatio	RichFactor	FoldEnrichment	zScore	pvalue	FDR	qvalue	geneID	Count
DS1 (gain)	Regulation of actin cytoskeleton	hsa04810	30/301	230/8865	0.130435	3.84154	8.18553	1.70315e-10	1.61799e-09	6.97906e-10	2249/8074/2264/9965/2260/26291/2252/1956/2335/6387/26281/27006/2251/3845/2247/2255/8817/2250/2253/2248/2261/8822/4893/6714/2254/8823/3265/2246/2263/7852	30
DS1 (gain)	Proteoglycans in cancer	hsa05205	31/301	204/8865	0.151961	4.47552	9.4148	1.42044e-12	2.22257e-11	9.58687e-12	2260/4087/7040/7097/4060/2064/1956/4233/2335/7099/3339/3479/1634/6608/3549/6469/5566/5727/5567/5568/5777/5335/3845/2247/4893/6714/2885/3265/10818/3593/815	31
DS1 (gain)	Rap1 signaling pathway	hsa04015	38/301	212/8865	0.179245	5.2791	11.8222	1.13231e-17	4.30278e-16	1.85597e-16	2249/8074/2264/9965/2260/26291/808/163688/810/51806/91860/2252/1956/4233/3479/26281/27006/2251/5335/3845/2247/2255/8817/2250/2253/2248/2261/8822/4893/6714/2254/8823/3265/2246/2263/2902/2904/2903	38
DS1 (gain)	Cell cycle	hsa04110	23/301	158/8865	0.14557	4.28729	7.81614	2.98143e-09	2.40321e-08	1.0366e-08	7533/4087/4088/7040/7043/10926/4171/4175/990/4174/23594/23595/4173/1017/5001/81620/4176/4998/8379/8318/5000/4172/4999	23
DS1 (gain)	Alcoholism	hsa05034	23/301	188/8865	0.12234	3.60315	6.76321	8.5414e-08	5.54149e-07	2.39028e-07	2354/808/163688/810/51806/91860/5566/5567/5568/10488/3845/4893/2885/6464/3265/8520/2905/116444/2906/116443/2902/2904/2903	23
DS2 (loss)	Regulation of actin cytoskeleton	hsa04810	41/520	230/8865	0.178261	3.03901	7.82086	9.90602e-11	2.64716e-09	1.83724e-09	3691/7414/6548/7430/71/60/5962/673/1398/1399/4659/4633/10398/6093/387/103910/3674/4478/9475/2263/1950/2264/2261/2260/2250/5894/5829/87/3688/5501/3675/2335/3685/3690/9170/2768/1902/10672/9564/81/2846	41
DS2 (loss)	Proteoglycans in cancer	hsa05205	36/520	204/8865	0.176471	3.00848	7.24441	1.91232e-09	3.48042e-08	2.41556e-08	960/6548/7430/71/60/5962/673/4659/6093/387/857/7097/7057/7099/4609/4478/9475/2260/79923/388112/7040/51384/5894/6194/1499/3791/5829/3688/5501/2335/6385/4313/3685/4318/6382/3690	36
DS2 (loss)	Rap1 signaling pathway	hsa04015	35/520	212/8865	0.165094	2.81454	6.67505	1.9434e-08	2.65274e-07	1.84112e-07	26037/71/60/673/1398/1399/387/7057/3674/2263/1950/2264/2261/2260/2770/2250/5894/1499/2324/3791/2321/7423/7094/83660/3688/9223/3397/3690/9170/2776/23566/1902/9564/5228/2846	35
DS2 (loss)	Cell cycle	hsa04110	29/520	158/8865	0.183544	3.12908	6.74045	3.02235e-08	3.92905e-07	2.72693e-07	9978/8454/25/4609/7040/7043/3065/3066/51433/26271/891/701/4085/29882/64682/51529/9184/991/246184/8697/51343/51434/25847/29945/996/25906/119504/10393/8881	29
DS2 (loss)	Alcoholism	hsa05034	32/520	188/8865	0.170213	2.9018	6.57904	3.80806e-08	4.72546e-07	3.27967e-07	8365/673/8361/3012/8338/653604/3013/8363/8356/8346/8366/8334/55766/121504/8370/8348/8342/8359/8360/8350/8368/8294/8335/8367/3018/2770/2782/474382/5894/3065/3066/5501	32
